# Supplementary material for: Evolution of lasR mutants in polymorphic Pseudomonas aeruginosa populations facilitates chronic infection of the lung
Source: Nat Commun. 2023 Sep 25;14:5976. doi: 10.1038/s41467-023-41704-w (PMC10519970; doi:10.1038/s41467-023-41704-w)
Supplement: Supplementary file 4 — Supplementary Dataset 1 [file 41467_2023_41704_MOESM4_ESM.xlsx]

## Sheet: Sheet1
Dataset S1. Assembly information of P. aeruginosa isolates from four COPD patients by using PAO1 genome as the reference.
Isolates	Number of scaffolds	Total_length (bp)	Covered_length (bp)	Coverage (%)	Depth (X)	N50_length (bp)	N90_length (bp)	Max_length (bp)	Min_length (bp)	GC Content (%)	Gene number
W1a	52	6552255	6551952	100	93	289459	93048	670307	1051	66.3	6016
W1b	32	6541402	6541222	100	92	407011	115986	669860	7831	66.31	6062
W1c	26	6373967	6373780	100	96	665413	173676	930301	1096	66.35	5868
W2a	52	6587285	6586997	100	93	288721	93047	669158	629	66.28	6072
W2b	50	6512355	6512089	100	93	289505	116034	670319	1051	66.32	5971
W2c	49	6624037	6623708	100	92	407011	93048	669158	629	66.27	6126
W3a	25	6456802	6456674	100	95	773326	216382	926780	1174	66.46	5961
W4a	28	6373960	6373874	100	96	665413	117991	930301	1096	66.35	5869
W4b	52	6633788	6633483	100	91	293890	115980	670070	611	66.26	6133
W4c	49	6579988	6579649	99.99	93	407011	93155	670307	1051	66.33	6018
W5a	51	6718487	6718256	100	91	270086	115915	669083	1051	66.32	6180
W5b	25	6457065	6456964	100	95	773318	181302	926780	1255	66.46	5964
W5c	48	6623350	6623141	100	92	270086	93048	892561	1115	66.27	6121
W6a	55	6742636	6742350	100	90	288667	93245	708299	629	66.23	6245
W6b	28	6374446	6374146	100	96	665413	173786	904071	1096	66.35	5867
W6c	50	6625238	6625035	100	92	294441	93246	670094	629	66.27	6128
W7d	39	6463053	6462894	100	94	426565	110820	727067	591	66.49	5866
W7e	51	6530322	6530074	100	92	307344	89431	670094	629	66.32	5975
W7f	24	6499864	6499760	100	93	773326	216382	926780	754	66.46	5992
W8a	50	6512803	6512390	99.99	94	288721	90245	670319	1051	66.32	5971
M1a	25	6455658	6455374	100	94	773339	181302	926780	1255	66.46	5955
M2a	32	6507763	6507575	100	94	484419	106705	876866	754	66.47	6006
M3a	16	6410450	6410406	100	95	773326	216382	926780	63072	66.48	5929
M4a	16	6343091	6342934	100	94	538911	216391	868624	63101	66.48	5864
M5a	29	6459647	6459478	100	94	773326	181290	876866	1174	66.46	5958
L1a	48	6194072	6193861	100	98	427176	101614	582926	602	66.54	5639
L2a	28	6435842	6435714	100	95	427034	139968	927411	1126	66.38	5942
L2b	28	6444025	6443892	100	94	440552	140180	927971	1255	66.38	5949
L3a	30	6441843	6441666	100	94	440553	139968	927655	993	66.38	5947
L3b	27	6434490	6434320	100	95	440553	140093	927440	1255	66.38	5943
C1a	29	6466781	6465876	99.99	72	471277	142054	876866	1174	66.46	5963
C5a	37	6322308	6321648	99.99	73	437793	134783	965968	1128	66.45	5756
