# Supplementary material for: Evolution of lasR mutants in polymorphic Pseudomonas aeruginosa populations facilitates chronic infection of the lung
Source: Nat Commun. 2023 Sep 25;14:5976. doi: 10.1038/s41467-023-41704-w (PMC10519970; doi:10.1038/s41467-023-41704-w)
Supplement: Supplementary file 5 — Supplementary Dataset 2 [file 41467_2023_41704_MOESM5_ESM.xlsx]

## Sheet: KEGG_Down
Supplementary Dataset S2. KEGG terms enriched by significantly down- and up-regulated genes in evolved P. aeruginosa COPD isolates compared to their corresponding initial isolates (p < 0.05).
L3avsL1a
KEGGID	Description	Count	Bg	Ratio	pvalue	padj	geneID	geneName	keggID
pae00541	O-Antigen nucleotide sugar biosynthesis	15	25	60	5.10916e-07	3.52532e-05	PA3159/PA3155/PA3158/PA3150/PA3156/PA3148/PA3146/PA1384/PA3559/PA3141/PA2232/PA2022/PA5163/PA5164/PA3551	wbpA/wbpE/wbpB/wbpG/wbpD/wbpI/wbpK/galE/-/wbpM/pslB/-/rmlA/rmlC/algA	pae:PA3159/pae:PA3155/pae:PA3158/pae:PA3150/pae:PA3156/pae:PA3148/pae:PA3146/pae:PA1384/pae:PA3559/pae:PA3141/pae:PA2232/pae:PA2022/pae:PA5163/pae:PA5164/pae:PA3551
pae00500	Starch and sucrose metabolism	10	16	62.5	2.82214e-05	0.00097364	PA2152/PA2416/PA2153/PA2151/PA2160/PA2163/PA2165/PA2164/PA2144/PA2162	-/treA/glgB/-/-/-/-/-/glgP/-	pae:PA2152/pae:PA2416/pae:PA2153/pae:PA2151/pae:PA2160/pae:PA2163/pae:PA2165/pae:PA2164/pae:PA2144/pae:PA2162
pae00380	Tryptophan metabolism	14	31	45.1613	9.44579e-05	0.00165272	PA4236/PA4613/PA4785/PA0202/PA4829/PA2147/PA1737/PA1736/PA2553/PA3426/PA3014/PA1587/PA3366/PA1586	katA/katB/-/-/lpd3/katE/-/-/-/-/faoA/lpdG/amiL/sucB	pae:PA4236/pae:PA4613/pae:PA4785/pae:PA0202/pae:PA4829/pae:PA2147/pae:PA1737/pae:PA1736/pae:PA2553/pae:PA3426/pae:PA3014/pae:PA1587/pae:PA3366/pae:PA1586
pae02030	Bacterial chemotaxis	18	46	39.1304	9.58096e-05	0.00165272	PA5072/PA2573/PA2561/PA1463/PA2652/PA4310/PA1423/PA4500/PA1251/PA0176/PA2920/PA1561/PA4309/PA4633/PA1608/PA1930/PA1464/PA3349	-/-/-/-/-/pctB/bdlA/-/-/aer2/-/aer/pctA/-/-/-/-/-	pae:PA5072/pae:PA2573/pae:PA2561/pae:PA1463/pae:PA2652/pae:PA4310/pae:PA1423/pae:PA4500/pae:PA1251/pae:PA0176/pae:PA2920/pae:PA1561/pae:PA4309/pae:PA4633/pae:PA1608/pae:PA1930/pae:PA1464/pae:PA3349
pae00310	Lysine degradation	11	22	50	0.000179122	0.00247189	PA4785/PA4829/PA1252/PA1737/PA1736/PA2553/PA3426/PA3014/PA0265/PA1587/PA1586	-/lpd3/-/-/-/-/-/faoA/gabD/lpdG/sucB	pae:PA4785/pae:PA4829/pae:PA1252/pae:PA1737/pae:PA1736/pae:PA2553/pae:PA3426/pae:PA3014/pae:PA0265/pae:PA1587/pae:PA1586
pae00520	Amino sugar and nucleotide sugar metabolism	14	37	37.8378	0.000876341	0.0100779	PA3159/PA3155/PA3158/PA3156/PA3148/PA1384/PA3559/PA3552/PA2232/PA3554/PA2022/PA3759/PA3551/PA3540	wbpA/wbpE/wbpB/wbpD/wbpI/galE/-/arnB/pslB/arnA/-/-/algA/algD	pae:PA3159/pae:PA3155/pae:PA3158/pae:PA3156/pae:PA3148/pae:PA1384/pae:PA3559/pae:PA3552/pae:PA2232/pae:PA3554/pae:PA2022/pae:PA3759/pae:PA3551/pae:PA3540
pae01110	Biosynthesis of secondary metabolites	81	389	20.8226	0.00189435	0.0186728	PA4217/PA2195/PA2194/PA4470/PA2587/PA2193/PA3417/PA3334/PA3584/PA4236/PA4209/PA4613/PA3415/PA3418/PA1337/PA3459/PA3416/PA1900/PA0399/PA3151/PA2104/PA2152/PA2105/PA4785/PA2416/PA3152/PA4786/PA2153/PA2290/PA1899/PA2160/PA2163/PA2321/PA2165/PA2164/PA4829/PA2412/PA5213/PA4211/PA0400/PA1217/PA3475/PA2147/PA1470/PA2144/PA2084/PA5523/PA3013/PA2162/PA1562/PA1737/PA0854/PA2531/PA1927/PA4565/PA2232/PA0051/…	phzS/hcnC/hcnB/fumC1/pqsH/hcnA/-/-/glpD/katA/phzM/katB/-/ldh/ansB/-/-/phzB2/-/hisF2/-/-/-/-/treA/hisH2/-/glgB/gcd/phzA2/-/-/-/-/-/lpd3/-/gcvP1/phzB1/-/-/pheC/katE/-/glgP/-/-/foaB/-/acnA/-/fumC2/-/metE/proB/pslB/phzH/-/-/atuC/-/-/faoA/rmlA/rmlC/cobA/lpdG/-/cyoE/algA/leuA/zwf/pykF/pgl/metK/-/speC/plcH/sucB/putA/plcN	pae:PA4217/pae:PA2195/pae:PA2194/pae:PA4470/pae:PA2587/pae:PA2193/pae:PA3417/pae:PA3334/pae:PA3584/pae:PA4236/pae:PA4209/pae:PA4613/pae:PA3415/pae:PA3418/pae:PA1337/pae:PA3459/pae:PA3416/pae:PA1900/pae:PA0399/pae:PA3151/pae:PA2104/pae:PA2152/pae:PA2105/pae:PA4785/pae:PA2416/pae:PA3152/pae:PA4786/pae:PA2153/pae:PA2290/pae:PA1899/pae:PA2160/pae:PA2163/pae:PA2321/pae:PA2165/pae:PA2164/pae:PA4829/pae…
pae00620	Pyruvate metabolism	18	62	29.0323	0.00547991	0.0425167	PA0710/PA4470/PA3417/PA3415/PA3416/PA4785/PA2108/PA5297/PA4829/PA1217/PA0854/PA0954/PA1736/PA2553/PA1587/PA5111/PA3792/PA1498	gloA2/fumC1/-/-/-/-/-/poxB/lpd3/-/fumC2/-/-/-/lpdG/gloA3/leuA/pykF	pae:PA0710/pae:PA4470/pae:PA3417/pae:PA3415/pae:PA3416/pae:PA4785/pae:PA2108/pae:PA5297/pae:PA4829/pae:PA1217/pae:PA0854/pae:PA0954/pae:PA1736/pae:PA2553/pae:PA1587/pae:PA5111/pae:PA3792/pae:PA1498
pae02024	Quorum sensing	23	86	26.7442	0.00554566	0.0425167	PA3724/PA1432/PA1871/PA0709/PA3479/PA3478/PA4206/PA3361/PA3476/PA2587/PA4207/PA3477/PA2570/PA1130/PA1900/PA1874/PA1899/PA4211/PA3250/PA3320/PA0844/PA4985/PA3319	lasB/lasI/lasA/-/rhlA/rhlB/mexH/lecB/rhlI/pqsH/mexI/rhlR/PA2570.1/rhlC/phzB2/-/phzA2/phzB1/-/-/plcH/-/plcN	pae:PA3724/pae:PA1432/pae:PA1871/pae:PA0709/pae:PA3479/pae:PA3478/pae:PA4206/pae:PA3361/pae:PA3476/pae:PA2587/pae:PA4207/pae:PA3477/pae:PA2570/pae:PA1130/pae:PA1900/pae:PA1874/pae:PA1899/pae:PA4211/pae:PA3250/pae:PA3320/pae:PA0844/pae:PA4985/pae:PA3319
W1cvsW1a
KEGGID	Description	Count	Bg	Ratio	pvalue	padj	geneID	geneName	keggID
pae02025	Biofilm formation	42	108	38.8889	1.80043e-09	1.33232e-07	PA3477/PA3478/PA1432/PA2570/PA1658/PA1662/PA1657/PA2587/PA3476/PA1669/PA3479/PA1667/PA1661/PA2366/PA1670/PA2360/PA1003/PA2371/PA0998/PA1130/PA2363/PA3347/PA2365/PA0997/PA2232/PA2235/PA0999/PA1097/PA2361/PA2367/PA2238/PA0996/PA2234/PA3346/PA1001/PA2239/PA2240/PA2242/PA0905/PA2241/PA2370/PA1000	rhlR/rhlB/lasI/PA2570.1/-/-/-/pqsH/rhlI/-/rhlA/-/-/-/stp1/-/mvfR/-/pqsC/rhlC/-/-/-/pqsB/pslB/pslE/pqsD/fleQ/-/-/pslH/pqsA/pslD/-/phnA/pslI/pslJ/pslL/PA0905.3/pslK/-/pqsE	pae:PA3477/pae:PA3478/pae:PA1432/pae:PA2570/pae:PA1658/pae:PA1662/pae:PA1657/pae:PA2587/pae:PA3476/pae:PA1669/pae:PA3479/pae:PA1667/pae:PA1661/pae:PA2366/pae:PA1670/pae:PA2360/pae:PA1003/pae:PA2371/pae:PA0998/pae:PA1130/pae:PA2363/pae:PA3347/pae:PA2365/pae:PA0997/pae:PA2232/pae:PA2235/pae:PA0999/pae:PA1097/pae:PA2361/pae:PA2367/pae:PA2238/pae:PA0996/pae:PA2234/pae:PA3346/pae:PA1001/pae:PA2239/pae…
pae00405	Phenazine biosynthesis	13	17	76.4706	4.13657e-08	1.53053e-06	PA4217/PA2587/PA4209/PA4211/PA1900/PA1899/PA0998/PA4210/PA0997/PA0999/PA0996/PA1001/PA1000	phzS/pqsH/phzM/phzB1/phzB2/phzA2/pqsC/phzA1/pqsB/pqsD/pqsA/phnA/pqsE	pae:PA4217/pae:PA2587/pae:PA4209/pae:PA4211/pae:PA1900/pae:PA1899/pae:PA0998/pae:PA4210/pae:PA0997/pae:PA0999/pae:PA0996/pae:PA1001/pae:PA1000
pae00500	Starch and sucrose metabolism	12	16	75	2.07126e-07	5.10911e-06	PA2151/PA2164/PA2152/PA2144/PA2163/PA2162/PA2023/PA2153/PA2416/PA2160/PA2165/PA3193	-/-/-/glgP/-/-/galU/glgB/treA/-/-/glk	pae:PA2151/pae:PA2164/pae:PA2152/pae:PA2144/pae:PA2163/pae:PA2162/pae:PA2023/pae:PA2153/pae:PA2416/pae:PA2160/pae:PA2165/pae:PA3193
pae02024	Quorum sensing	29	86	33.7209	2.15238e-05	0.000398191	PA3724/PA1871/PA3477/PA3478/PA1432/PA4207/PA2570/PA4206/PA2587/PA3476/PA1874/PA3479/PA4211/PA1900/PA3361/PA1899/PA2843/PA1003/PA0998/PA1130/PA4210/PA0997/PA3250/PA0999/PA0996/PA4497/PA1001/PA3300/PA1000	lasB/lasA/rhlR/rhlB/lasI/mexI/PA2570.1/mexH/pqsH/rhlI/-/rhlA/phzB1/phzB2/lecB/phzA2/-/mvfR/pqsC/rhlC/phzA1/pqsB/-/pqsD/pqsA/-/phnA/fadD2/pqsE	pae:PA3724/pae:PA1871/pae:PA3477/pae:PA3478/pae:PA1432/pae:PA4207/pae:PA2570/pae:PA4206/pae:PA2587/pae:PA3476/pae:PA1874/pae:PA3479/pae:PA4211/pae:PA1900/pae:PA3361/pae:PA1899/pae:PA2843/pae:PA1003/pae:PA0998/pae:PA1130/pae:PA4210/pae:PA0997/pae:PA3250/pae:PA0999/pae:PA0996/pae:PA4497/pae:PA1001/pae:PA3300/pae:PA1000
pae01110	Biosynthesis of secondary metabolites	80	386	20.7254	0.00251245	0.0371843	PA4217/PA2587/PA2195/PA4209/PA2194/PA4470/PA4211/PA2290/PA5164/PA2193/PA2164/PA3418/PA5161/PA2152/PA2144/PA5163/PA2163/PA0051/PA0399/PA3334/PA1900/PA2162/PA2023/PA0546/PA5162/PA2147/PA2153/PA3417/PA5213/PA2416/PA3415/PA2160/PA1899/PA0400/PA2165/PA3416/PA3475/PA2843/PA1927/PA2796/PA2553/PA1217/PA4519/PA0998/PA2412/PA1562/PA5131/PA4210/PA0997/PA2232/PA0999/PA5013/PA0996/PA3792/PA0854/PA1843/PA3459/…	phzS/pqsH/hcnC/phzM/hcnB/fumC1/phzB1/gcd/rmlC/hcnA/-/ldh/rmlB/-/glgP/rmlA/-/phzH/-/-/phzB2/-/galU/metK/rmlD/katE/glgB/-/gcvP1/treA/-/-/phzA2/-/-/-/pheC/-/metE/tal/-/-/speC/pqsC/-/acnA/pgm/phzA1/pqsB/pslB/pqsD/ilvE/pqsA/leuA/fumC2/metH/-/-/katA/-/hemH/cyoE/-/-/gcdH/lpdG/pgl/ansB/cysE/phnA/-/atuC/acsB/-/-/-/pchB/glk/mqoA/pqsE	pae:PA4217/pae:PA2587/pae:PA2195/pae:PA4209/pae:PA2194/pae:PA4470/pae:PA4211/pae:PA2290/pae:PA5164/pae:PA2193/pae:PA2164/pae:PA3418/pae:PA5161/pae:PA2152/pae:PA2144/pae:PA5163/pae:PA2163/pae:PA0051/pae:PA0399/pae:PA3334/pae:PA1900/pae:PA2162/pae:PA2023/pae:PA0546/pae:PA5162/pae:PA2147/pae:PA2153/pae:PA3417/pae:PA5213/pae:PA2416/pae:PA3415/pae:PA2160/pae:PA1899/pae:PA0400/pae:PA2165/pae:PA3416/pae…
W3avsW1a
KEGGID	Description	Count	Bg	Ratio	pvalue	padj	geneID	geneName	keggID
pae00640	Propanoate metabolism	29	46	63.0435	1.15946e-08	9.39159e-07	PA3417/PA3416/PA3415/PA2553/PA0130/PA0792/PA0132/PA2552/PA2249/PA3570/PA2248/PA2250/PA3568/PA2555/PA0747/PA1587/PA0795/PA2001/PA0887/PA0793/PA4733/PA0796/PA2247/PA4829/PA0794/PA3426/PA1737/PA0835/PA1589	PA3417/PA3416/PA3415/PA2553/PA0130/prpD/PA0132/PA2552/bkdB/mmsA/bkdA2/lpdV/PA3568/PA2555/PA0747/lpdG/prpC/atoB/acsA/PA0793/acsB/prpB/bkdA1/lpd3/PA0794/PA3426/PA1737/pta/sucD	pae:PA3417/pae:PA3416/pae:PA3415/pae:PA2553/pae:PA0130/pae:PA0792/pae:PA0132/pae:PA2552/pae:PA2249/pae:PA3570/pae:PA2248/pae:PA2250/pae:PA3568/pae:PA2555/pae:PA0747/pae:PA1587/pae:PA0795/pae:PA2001/pae:PA0887/pae:PA0793/pae:PA4733/pae:PA0796/pae:PA2247/pae:PA4829/pae:PA0794/pae:PA3426/pae:PA1737/pae:PA0835/pae:PA1589
pae00280	Valine, leucine and isoleucine degradation	29	49	59.1837	8.90598e-08	3.60692e-06	PA3417/PA3418/PA3416/PA3415/PA2553/PA0130/PA0132/PA2552/PA2249/PA3570/PA2248/PA2250/PA3569/PA0747/PA1587/PA1999/PA2015/PA2001/PA2012/PA2000/PA2011/PA2247/PA4829/PA2014/PA2013/PA1576/PA3426/PA1737/PA5013	PA3417/ldh/PA3416/PA3415/PA2553/PA0130/PA0132/PA2552/bkdB/mmsA/bkdA2/lpdV/mmsB/PA0747/lpdG/dhcA/liuA/atoB/liuD/dhcB/liuE/bkdA1/lpd3/liuB/liuC/PA1576/PA3426/PA1737/ilvE	pae:PA3417/pae:PA3418/pae:PA3416/pae:PA3415/pae:PA2553/pae:PA0130/pae:PA0132/pae:PA2552/pae:PA2249/pae:PA3570/pae:PA2248/pae:PA2250/pae:PA3569/pae:PA0747/pae:PA1587/pae:PA1999/pae:PA2015/pae:PA2001/pae:PA2012/pae:PA2000/pae:PA2011/pae:PA2247/pae:PA4829/pae:PA2014/pae:PA2013/pae:PA1576/pae:PA3426/pae:PA1737/pae:PA5013
pae00405	Phenazine biosynthesis	13	16	81.25	1.93579e-06	3.91998e-05	PA4217/PA2587/PA1900/PA4209/PA1899/PA4211/PA4210/PA0999/PA0997/PA1002/PA1001/PA1000/PA0998	phzS/pqsH/phzB2/phzM/phzA2/phzB1/phzA1/pqsD/pqsB/phnB/phnA/pqsE/pqsC	pae:PA4217/pae:PA2587/pae:PA1900/pae:PA4209/pae:PA1899/pae:PA4211/pae:PA4210/pae:PA0999/pae:PA0997/pae:PA1002/pae:PA1001/pae:PA1000/pae:PA0998
pae00500	Starch and sucrose metabolism	13	16	81.25	1.93579e-06	3.91998e-05	PA2152/PA2151/PA2164/PA2163/PA2144/PA2153/PA2162/PA2160/PA2165/PA2416/PA2023/PA3193/PA4732	PA2152/PA2151/PA2164/PA2163/glgP/glgB/PA2162/PA2160/PA2165/treA/galU/glk/pgi	pae:PA2152/pae:PA2151/pae:PA2164/pae:PA2163/pae:PA2144/pae:PA2153/pae:PA2162/pae:PA2160/pae:PA2165/pae:PA2416/pae:PA2023/pae:PA3193/pae:PA4732
pae02025	Biofilm formation	44	107	41.1215	3.4845e-05	0.000564489	PA3479/PA2570/PA3478/PA3477/PA2587/PA1658/PA1662/PA2232/PA2366/PA2235/PA2238/PA1657/PA0905/PA2234/PA2360/PA1669/PA2363/PA1430/PA1661/PA1667/PA1003/PA2237/PA2371/PA2365/PA2367/PA2361/PA2236/PA0999/PA3347/PA2242/PA2239/PA2240/PA1130/PA3704/PA0997/PA1670/PA3476/PA1002/PA1001/PA4958/PA1000/PA0998/PA3702/PA2370	rhlA/lecA/rhlB/rhlR/pqsH/PA1658/PA1662/pslB/PA2366/pslE/pslH/PA1657/rsmA/pslD/PA2360/PA1669/PA2363/lasR/PA1661/PA1667/mvfR/pslG/PA2371/PA2365/PA2367/PA2361/pslF/pqsD/PA3347/pslL/pslI/pslJ/rhlC/wspE/pqsB/stp1/rhlI/phnB/phnA/PA4958/pqsE/pqsC/wspR/PA2370	pae:PA3479/pae:PA2570/pae:PA3478/pae:PA3477/pae:PA2587/pae:PA1658/pae:PA1662/pae:PA2232/pae:PA2366/pae:PA2235/pae:PA2238/pae:PA1657/pae:PA0905/pae:PA2234/pae:PA2360/pae:PA1669/pae:PA2363/pae:PA1430/pae:PA1661/pae:PA1667/pae:PA1003/pae:PA2237/pae:PA2371/pae:PA2365/pae:PA2367/pae:PA2361/pae:PA2236/pae:PA0999/pae:PA3347/pae:PA2242/pae:PA2239/pae:PA2240/pae:PA1130/pae:PA3704/pae:PA0997/pae:PA1670/pae…
pae01110	Biosynthesis of secondary metabolites	120	391	30.6905	0.000299249	0.00403986	PA4470/PA4217/PA4236/PA4613/PA3417/PA3418/PA3416/PA3415/PA2587/PA2553/PA2152/PA5164/PA2232/PA2164/PA1900/PA4209/PA0447/PA2163/PA2412/PA0051/PA2144/PA2552/PA2153/PA2249/PA2147/PA2162/PA5213/PA2290/PA2248/PA2160/PA2250/PA1899/PA3195/PA0546/PA3792/PA2165/PA0400/PA2555/PA5163/PA2796/PA2195/PA4230/PA5171/PA5162/PA5427/PA0399/PA4231/PA1587/PA3334/PA0870/PA2843/PA5131/PA3182/PA2442/PA5172/PA4211/PA2443/…	fumC1/phzS/katA/katB/PA3417/ldh/PA3416/PA3415/pqsH/PA2553/PA2152/rmlC/pslB/PA2164/phzB2/phzM/gcdH/PA2163/PA2412/phzH/glgP/PA2552/glgB/bkdB/katE/PA2162/gcvP1/gcd/bkdA2/PA2160/lpdV/phzA2/gapA/metK/leuA/PA2165/PA0400/PA2555/rmlA/tal/hcnC/pchB/arcA/rmlD/adhA/PA0399/pchA/lpdG/PA3334/phhC/PA2843/pgm/pgl/gcvT2/arcB/phzB1/sdaA/atoB/PA1217/PA5221/acsA/gcvP2/phzA1/metE/treA/pqsD/sucB/PA3459/glcD/acsB/liuE/…	pae:PA4470/pae:PA4217/pae:PA4236/pae:PA4613/pae:PA3417/pae:PA3418/pae:PA3416/pae:PA3415/pae:PA2587/pae:PA2553/pae:PA2152/pae:PA5164/pae:PA2232/pae:PA2164/pae:PA1900/pae:PA4209/pae:PA0447/pae:PA2163/pae:PA2412/pae:PA0051/pae:PA2144/pae:PA2552/pae:PA2153/pae:PA2249/pae:PA2147/pae:PA2162/pae:PA5213/pae:PA2290/pae:PA2248/pae:PA2160/pae:PA2250/pae:PA1899/pae:PA3195/pae:PA0546/pae:PA3792/pae:PA2165/pae…
pae00190	Oxidative phosphorylation	25	58	43.1034	0.000815703	0.00943885	PA3930/PA1318/PA3929/PA1317/PA2641/PA0108/PA2642/PA1319/PA2645/PA0107/PA0106/PA1321/PA2640/PA2647/PA2639/PA5242/PA4133/PA2638/PA0113/PA2644/PA0105/PA1320/PA2649/PA2648/PA1552	cioA/cyoB/cioB/cyoA/nuoF/coIII/nuoG/cyoC/nuoJ/PA0107/coxA/cyoE/nuoE/nuoL/nuoD/ppk/PA4133/nuoB/PA0113/nuoI/coxB/cyoD/nuoN/nuoM/ccoP1	pae:PA3930/pae:PA1318/pae:PA3929/pae:PA1317/pae:PA2641/pae:PA0108/pae:PA2642/pae:PA1319/pae:PA2645/pae:PA0107/pae:PA0106/pae:PA1321/pae:PA2640/pae:PA2647/pae:PA2639/pae:PA5242/pae:PA4133/pae:PA2638/pae:PA0113/pae:PA2644/pae:PA0105/pae:PA1320/pae:PA2649/pae:PA2648/pae:PA1552
pae01200	Carbon metabolism	44	122	36.0656	0.00118653	0.0120137	PA4470/PA4236/PA4613/PA2553/PA0130/PA2552/PA2147/PA5213/PA3570/PA2250/PA3195/PA2555/PA3181/PA2796/PA0747/PA1587/PA5173/PA5131/PA3182/PA2442/PA2443/PA2001/PA0887/PA2445/PA1586/PA4733/PA4829/PA0854/PA2623/PA3687/PA1585/PA1562/PA5016/PA3193/PA5015/PA2709/PA1737/PA0835/PA0430/PA1589/PA3628/PA4732/PA3194/PA5439	fumC1/katA/katB/PA2553/PA0130/PA2552/katE/gcvP1/mmsA/lpdV/gapA/PA2555/PA3181/tal/PA0747/lpdG/arcC/pgm/pgl/gcvT2/sdaA/atoB/acsA/gcvP2/sucB/acsB/lpd3/fumC2/icd/ppc/sucA/acnA/aceF/glk/aceE/cysK/PA1737/pta/metF/sucD/PA3628/pgi/edd/PA5439	pae:PA4470/pae:PA4236/pae:PA4613/pae:PA2553/pae:PA0130/pae:PA2552/pae:PA2147/pae:PA5213/pae:PA3570/pae:PA2250/pae:PA3195/pae:PA2555/pae:PA3181/pae:PA2796/pae:PA0747/pae:PA1587/pae:PA5173/pae:PA5131/pae:PA3182/pae:PA2442/pae:PA2443/pae:PA2001/pae:PA0887/pae:PA2445/pae:PA1586/pae:PA4733/pae:PA4829/pae:PA0854/pae:PA2623/pae:PA3687/pae:PA1585/pae:PA1562/pae:PA5016/pae:PA3193/pae:PA5015/pae:PA2709/pae…
pae02024	Quorum sensing	32	85	37.6471	0.00256989	0.023129	PA3724/PA1871/PA3479/PA2570/PA3478/PA3477/PA4206/PA4207/PA1874/PA2587/PA1900/PA1899/PA1430/PA1003/PA2843/PA4211/PA4210/PA4497/PA0999/PA3250/PA1130/PA4944/PA0997/PA0427/PA3476/PA1002/PA1001/PA4776/PA1000/PA0998/PA4777/PA3361	lasB/lasA/rhlA/lecA/rhlB/rhlR/mexH/mexI/PA1874/pqsH/phzB2/phzA2/lasR/mvfR/PA2843/phzB1/phzA1/PA4497/pqsD/PA3250/rhlC/hfq/pqsB/oprM/rhlI/phnB/phnA/pmrA/pqsE/pqsC/pmrB/lecB	pae:PA3724/pae:PA1871/pae:PA3479/pae:PA2570/pae:PA3478/pae:PA3477/pae:PA4206/pae:PA4207/pae:PA1874/pae:PA2587/pae:PA1900/pae:PA1899/pae:PA1430/pae:PA1003/pae:PA2843/pae:PA4211/pae:PA4210/pae:PA4497/pae:PA0999/pae:PA3250/pae:PA1130/pae:PA4944/pae:PA0997/pae:PA0427/pae:PA3476/pae:PA1002/pae:PA1001/pae:PA4776/pae:PA1000/pae:PA0998/pae:PA4777/pae:PA3361
W4bvsW1a
KEGGID	Description	Count	Bg	Ratio	pvalue	padj	geneID	geneName	keggID
pae01200	Carbon metabolism	54	122	44.2623	3.52865e-07	2.89349e-05	PA4236/PA4613/PA3183/PA5173/PA3181/PA1588/PA0130/PA3195/PA3194/PA4470/PA2796/PA2553/PA3182/PA3570/PA1587/PA1589/PA0887/PA4848/PA3193/PA5046/PA2552/PA2950/PA5131/PA5015/PA5213/PA2147/PA3816/PA1583/PA2555/PA0430/PA5016/PA1770/PA4602/PA2709/PA4847/PA3452/PA0747/PA0555/PA3112/PA1787/PA5214/PA3001/PA1585/PA3635/PA3629/PA3639/PA0552/PA4785/PA3628/PA2001/PA4812/PA1586/PA0854/PA0548	-/-/-/-/-/-/-/-/-/-/-/-/-/-/-/-/-/-/-/-/-/-/-/-/-/-/-/-/-/metF/-/-/-/-/-/-/-/fda/-/-/-/-/-/-/-/-/pgk/-/-/-/-/-/-/tktA	pae:PA4236/pae:PA4613/pae:PA3183/pae:PA5173/pae:PA3181/pae:PA1588/pae:PA0130/pae:PA3195/pae:PA3194/pae:PA4470/pae:PA2796/pae:PA2553/pae:PA3182/pae:PA3570/pae:PA1587/pae:PA1589/pae:PA0887/pae:PA4848/pae:PA3193/pae:PA5046/pae:PA2552/pae:PA2950/pae:PA5131/pae:PA5015/pae:PA5213/pae:PA2147/pae:PA3816/pae:PA1583/pae:PA2555/pae:PA0430/pae:PA5016/pae:PA1770/pae:PA4602/pae:PA2709/pae:PA4847/pae:PA3452/pae…
pae00500	Starch and sucrose metabolism	13	16	81.25	2.24032e-06	9.18531e-05	PA2164/PA2163/PA2151/PA2152/PA2144/PA2162/PA3193/PA2160/PA2023/PA2165/PA2153/PA2416/PA5322	-/-/-/-/-/-/-/-/-/-/-/-/-	pae:PA2164/pae:PA2163/pae:PA2151/pae:PA2152/pae:PA2144/pae:PA2162/pae:PA3193/pae:PA2160/pae:PA2023/pae:PA2165/pae:PA2153/pae:PA2416/pae:PA5322
pae01110	Biosynthesis of secondary metabolites	124	383	32.376	2.30135e-05	0.000541543	PA4217/PA4236/PA4613/PA2587/PA3183/PA4211/PA2195/PA2290/PA4209/PA5163/PA1588/PA5171/PA5172/PA0399/PA5162/PA5164/PA2193/PA2412/PA3195/PA2164/PA1900/PA4470/PA2163/PA2796/PA2553/PA5013/PA1899/PA0546/PA3182/PA2152/PA5161/PA2843/PA2194/PA4519/PA1587/PA2144/PA1589/PA0400/PA2162/PA0887/PA4848/PA3193/PA2160/PA2023/PA2165/PA3792/PA3475/PA2552/PA2950/PA2153/PA5131/PA3334/PA5015/PA1750/PA5213/PA0051/PA2147/…	-/-/-/-/-/-/-/-/-/-/-/-/-/-/-/-/-/-/-/-/-/-/-/-/-/-/-/metK/-/-/-/-/-/-/-/-/-/-/-/-/-/-/-/-/-/-/-/-/-/-/-/-/-/-/-/phzH/-/-/-/-/-/-/-/-/-/-/-/-/-/-/-/-/-/-/-/-/-/fda/-/-/-/-/-/-/-/-/-/-/-/-/-/-/-/-/-/-/pgk/-/-/-/-/-/-/-/-/-/-/-/-/-/-/-/-/trpD/-/-/-/-/-/tktA/-/-/-/-	pae:PA4217/pae:PA4236/pae:PA4613/pae:PA2587/pae:PA3183/pae:PA4211/pae:PA2195/pae:PA2290/pae:PA4209/pae:PA5163/pae:PA1588/pae:PA5171/pae:PA5172/pae:PA0399/pae:PA5162/pae:PA5164/pae:PA2193/pae:PA2412/pae:PA3195/pae:PA2164/pae:PA1900/pae:PA4470/pae:PA2163/pae:PA2796/pae:PA2553/pae:PA5013/pae:PA1899/pae:PA0546/pae:PA3182/pae:PA2152/pae:PA5161/pae:PA2843/pae:PA2194/pae:PA4519/pae:PA1587/pae:PA2144/pae…
pae00640	Propanoate metabolism	23	43	53.4884	2.64167e-05	0.000541543	PA1588/PA0130/PA2553/PA3568/PA0132/PA3570/PA1587/PA1589/PA0887/PA4848/PA0792/PA2552/PA2555/PA4847/PA0747/PA3112/PA1787/PA0793/PA3639/PA4785/PA2001/PA0795/PA1821	-/-/-/-/-/-/-/-/-/-/prpD/-/-/-/-/-/-/-/-/-/-/prpC/-	pae:PA1588/pae:PA0130/pae:PA2553/pae:PA3568/pae:PA0132/pae:PA3570/pae:PA1587/pae:PA1589/pae:PA0887/pae:PA4848/pae:PA0792/pae:PA2552/pae:PA2555/pae:PA4847/pae:PA0747/pae:PA3112/pae:PA1787/pae:PA0793/pae:PA3639/pae:PA4785/pae:PA2001/pae:PA0795/pae:PA1821
pae02024	Quorum sensing	37	85	43.5294	4.58448e-05	0.000751855	PA3724/PA3479/PA1871/PA3478/PA3477/PA1432/PA2570/PA4206/PA4207/PA3476/PA2587/PA4211/PA1874/PA1900/PA1899/PA2843/PA3361/PA0427/PA1750/PA0997/PA3250/PA5128/PA4210/PA4497/PA5568/PA0999/PA0996/PA4747/PA4403/PA1130/PA0652/PA4243/PA1074/PA0604/PA4056/PA3822/PA0998	-/-/-/-/-/-/-/-/-/-/-/-/-/-/-/-/-/oprM/-/-/-/-/-/-/-/-/-/-/-/-/vfr/-/-/-/-/-/-	pae:PA3724/pae:PA3479/pae:PA1871/pae:PA3478/pae:PA3477/pae:PA1432/pae:PA2570/pae:PA4206/pae:PA4207/pae:PA3476/pae:PA2587/pae:PA4211/pae:PA1874/pae:PA1900/pae:PA1899/pae:PA2843/pae:PA3361/pae:PA0427/pae:PA1750/pae:PA0997/pae:PA3250/pae:PA5128/pae:PA4210/pae:PA4497/pae:PA5568/pae:PA0999/pae:PA0996/pae:PA4747/pae:PA4403/pae:PA1130/pae:PA0652/pae:PA4243/pae:PA1074/pae:PA0604/pae:PA4056/pae:PA3822/pae…
pae00405	Phenazine biosynthesis	11	16	68.75	0.000192961	0.00263713	PA4217/PA2587/PA4211/PA4209/PA1900/PA1899/PA0997/PA4210/PA0999/PA0996/PA0998	-/-/-/-/-/-/-/-/-/-/-	pae:PA4217/pae:PA2587/pae:PA4211/pae:PA4209/pae:PA1900/pae:PA1899/pae:PA0997/pae:PA4210/pae:PA0999/pae:PA0996/pae:PA0998
pae00970	Aminoacyl-tRNA biosynthesis	15	27	55.5556	0.000414037	0.00485014	PA3482/PA3834/PA4483/PA0903/PA2744/PA1794/PA3700/PA3987/PA0956/PA2739/PA4439/PA1795/PA4560/PA0668/PA2740	-/-/-/-/-/-/-/-/-/-/-/-/-/PA0668.5/-	pae:PA3482/pae:PA3834/pae:PA4483/pae:PA0903/pae:PA2744/pae:PA1794/pae:PA3700/pae:PA3987/pae:PA0956/pae:PA2739/pae:PA4439/pae:PA1795/pae:PA4560/pae:PA0668/pae:PA2740
pae03010	Ribosome	25	56	44.6429	0.000518997	0.00531972	PA4274/PA4272/PA5316/PA4935/PA5570/PA3656/PA4671/PA4268/PA3162/PA4251/PA4273/PA4563/PA4240/PA4241/PA4246/PA4568/PA4271/PA4248/PA4252/PA4239/PA4259/PA4267/PA4253/PA4260/PA4741	-/-/-/-/-/-/-/-/-/-/-/-/-/-/-/-/-/-/-/-/-/-/-/-/-	pae:PA4274/pae:PA4272/pae:PA5316/pae:PA4935/pae:PA5570/pae:PA3656/pae:PA4671/pae:PA4268/pae:PA3162/pae:PA4251/pae:PA4273/pae:PA4563/pae:PA4240/pae:PA4241/pae:PA4246/pae:PA4568/pae:PA4271/pae:PA4248/pae:PA4252/pae:PA4239/pae:PA4259/pae:PA4267/pae:PA4253/pae:PA4260/pae:PA4741
pae02025	Biofilm formation	40	109	36.6972	0.0017344	0.0158023	PA3479/PA3478/PA3477/PA1432/PA2570/PA1657/PA1658/PA3476/PA2587/PA1662/PA1669/PA1667/PA2360/PA2366/PA1661/PA3347/PA0997/PA2235/PA2363/PA0999/PA2367/PA1670/PA2239/PA0996/PA2365/PA2361/PA2238/PA1130/PA0652/PA3702/PA4332/PA2237/PA2234/PA2242/PA2371/PA2236/PA2241/PA1097/PA2232/PA0998	-/-/-/-/-/-/-/-/-/-/-/-/-/-/-/-/-/-/-/-/-/-/-/-/-/-/-/-/vfr/-/-/-/-/-/-/-/-/-/-/-	pae:PA3479/pae:PA3478/pae:PA3477/pae:PA1432/pae:PA2570/pae:PA1657/pae:PA1658/pae:PA3476/pae:PA2587/pae:PA1662/pae:PA1669/pae:PA1667/pae:PA2360/pae:PA2366/pae:PA1661/pae:PA3347/pae:PA0997/pae:PA2235/pae:PA2363/pae:PA0999/pae:PA2367/pae:PA1670/pae:PA2239/pae:PA0996/pae:PA2365/pae:PA2361/pae:PA2238/pae:PA1130/pae:PA0652/pae:PA3702/pae:PA4332/pae:PA2237/pae:PA2234/pae:PA2242/pae:PA2371/pae:PA2236/pae…
W7dvsW1a
KEGGID	Description	Count	Bg	Ratio	pvalue	padj	geneID	geneName	keggID
pae00405	Phenazine biosynthesis	14	16	87.5	1.43876e-09	1.06468e-07	PA4217/PA0999/PA4209/PA0997/PA0998/PA1001/PA0996/PA1900/PA4211/PA1000/PA2587/PA1899/PA1002/PA4210	phzS/pqsD/phzM/pqsB/pqsC/phnA/pqsA/phzB2/phzB1/pqsE/pqsH/phzA2/phnB/phzA1	pae:PA4217/pae:PA0999/pae:PA4209/pae:PA0997/pae:PA0998/pae:PA1001/pae:PA0996/pae:PA1900/pae:PA4211/pae:PA1000/pae:PA2587/pae:PA1899/pae:PA1002/pae:PA4210
pae02025	Biofilm formation	42	108	38.8889	2.91298e-08	8.39094e-07	PA3479/PA1432/PA3477/PA3478/PA1658/PA1657/PA1662/PA3476/PA0999/PA0997/PA1669/PA0998/PA1001/PA1667/PA0996/PA1661/PA1000/PA2587/PA3347/PA1002/PA1430/PA1670/PA2570/PA2232/PA1130/PA2366/PA2360/PA1713/PA1003/PA3063/PA2371/PA4958/PA2363/PA2235/PA2365/PA2367/PA2234/PA3346/PA0905/PA2361/PA1097/PA2238	rhlA/lasI/rhlR/rhlB/-/-/-/rhlI/pqsD/pqsB/-/pqsC/phnA/-/pqsA/-/pqsE/pqsH/-/phnB/lasR/stp1/PA2570.1/pslB/rhlC/-/-/exsA/mvfR/pelB/-/-/-/pslE/-/-/pslD/-/PA0905.3/-/fleQ/pslH	pae:PA3479/pae:PA1432/pae:PA3477/pae:PA3478/pae:PA1658/pae:PA1657/pae:PA1662/pae:PA3476/pae:PA0999/pae:PA0997/pae:PA1669/pae:PA0998/pae:PA1001/pae:PA1667/pae:PA0996/pae:PA1661/pae:PA1000/pae:PA2587/pae:PA3347/pae:PA1002/pae:PA1430/pae:PA1670/pae:PA2570/pae:PA2232/pae:PA1130/pae:PA2366/pae:PA2360/pae:PA1713/pae:PA1003/pae:PA3063/pae:PA2371/pae:PA4958/pae:PA2363/pae:PA2235/pae:PA2365/pae:PA2367/pae…
pae00500	Starch and sucrose metabolism	13	16	81.25	3.40173e-08	8.39094e-07	PA2151/PA2152/PA2164/PA2163/PA2162/PA2144/PA2153/PA2160/PA2416/PA2023/PA2165/PA5322/PA3193	-/-/-/-/-/glgP/glgB/-/treA/galU/-/algC/glk	pae:PA2151/pae:PA2152/pae:PA2164/pae:PA2163/pae:PA2162/pae:PA2144/pae:PA2153/pae:PA2160/pae:PA2416/pae:PA2023/pae:PA2165/pae:PA5322/pae:PA3193
pae02024	Quorum sensing	35	85	41.1765	8.72196e-08	1.61356e-06	PA3479/PA1432/PA3477/PA3478/PA4206/PA4207/PA3476/PA1871/PA0999/PA1874/PA0997/PA0998/PA1001/PA3724/PA0996/PA1900/PA4211/PA1000/PA2587/PA1899/PA3361/PA1002/PA2843/PA1430/PA2570/PA1130/PA4210/PA1003/PA4497/PA3300/PA3250/PA4910/PA4913/PA4776/PA4909	rhlA/lasI/rhlR/rhlB/mexH/mexI/rhlI/lasA/pqsD/-/pqsB/pqsC/phnA/lasB/pqsA/phzB2/phzB1/pqsE/pqsH/phzA2/lecB/phnB/-/lasR/PA2570.1/rhlC/phzA1/mvfR/-/fadD2/-/-/-/pmrA/-	pae:PA3479/pae:PA1432/pae:PA3477/pae:PA3478/pae:PA4206/pae:PA4207/pae:PA3476/pae:PA1871/pae:PA0999/pae:PA1874/pae:PA0997/pae:PA0998/pae:PA1001/pae:PA3724/pae:PA0996/pae:PA1900/pae:PA4211/pae:PA1000/pae:PA2587/pae:PA1899/pae:PA3361/pae:PA1002/pae:PA2843/pae:PA1430/pae:PA2570/pae:PA1130/pae:PA4210/pae:PA1003/pae:PA4497/pae:PA3300/pae:PA3250/pae:PA4910/pae:PA4913/pae:PA4776/pae:PA4909
pae01110	Biosynthesis of secondary metabolites	91	385	23.6364	0.000181164	0.00268122	PA4217/PA4613/PA2195/PA4470/PA0999/PA4236/PA4209/PA0997/PA2194/PA0998/PA2290/PA1001/PA2152/PA0447/PA0996/PA2164/PA1900/PA2163/PA4211/PA2162/PA0051/PA0399/PA1000/PA2144/PA2193/PA3334/PA0546/PA2587/PA2153/PA2160/PA3459/PA2416/PA2023/PA2165/PA5131/PA1899/PA0400/PA3183/PA1002/PA0854/PA2412/PA5164/PA3475/PA2843/PA3182/PA4785/PA4519/PA5427/PA1562/PA5163/PA2147/PA5161/PA2796/PA2232/PA1217/PA0555/PA1927/…	phzS/katB/hcnC/fumC1/pqsD/katA/phzM/pqsB/hcnB/pqsC/gcd/phnA/-/gcdH/pqsA/-/phzB2/-/phzB1/-/phzH/-/pqsE/glgP/hcnA/-/metK/pqsH/glgB/-/-/treA/galU/-/pgm/phzA2/-/zwf/phnB/fumC2/-/rmlC/pheC/-/pgl/-/speC/adhA/acnA/rmlA/katE/rmlB/tal/pslB/-/fda/metE/lpd3/gcvP1/acsB/phzA1/-/pgk/-/hemH/ldh/-/algC/cyoE/rmlD/gapA/-/glk/-/atuF/-/lpdG/aceF/foaB/cysK/argB/-/ansB/-/metH/bkdA2/-/pcs/-/-/leuA	pae:PA4217/pae:PA4613/pae:PA2195/pae:PA4470/pae:PA0999/pae:PA4236/pae:PA4209/pae:PA0997/pae:PA2194/pae:PA0998/pae:PA2290/pae:PA1001/pae:PA2152/pae:PA0447/pae:PA0996/pae:PA2164/pae:PA1900/pae:PA2163/pae:PA4211/pae:PA2162/pae:PA0051/pae:PA0399/pae:PA1000/pae:PA2144/pae:PA2193/pae:PA3334/pae:PA0546/pae:PA2587/pae:PA2153/pae:PA2160/pae:PA3459/pae:PA2416/pae:PA2023/pae:PA2165/pae:PA5131/pae:PA1899/pae…
pae03070	Bacterial secretion system	28	89	31.4607	0.000576696	0.00711259	PA1662/PA1669/PA4144/PA1666/PA1668/PA3095/PA3101/PA3103/PA5266/PA3105/PA3096/PA3104/PA1670/PA3100/PA3098/PA3099/PA0095/PA3486/PA2371/PA4974/PA3102/PA0677/PA1695/PA2367/PA1719/PA2361/PA3294/PA3097	-/-/-/-/-/xcpZ/xcpT/xcpR/-/xcpQ/xcpY/xcpP/stp1/xcpU/xcpW/xcpV/-/-/-/-/xcpS/-/pscP/-/pscF/-/-/xcpX	pae:PA1662/pae:PA1669/pae:PA4144/pae:PA1666/pae:PA1668/pae:PA3095/pae:PA3101/pae:PA3103/pae:PA5266/pae:PA3105/pae:PA3096/pae:PA3104/pae:PA1670/pae:PA3100/pae:PA3098/pae:PA3099/pae:PA0095/pae:PA3486/pae:PA2371/pae:PA4974/pae:PA3102/pae:PA0677/pae:PA1695/pae:PA2367/pae:PA1719/pae:PA2361/pae:PA3294/pae:PA3097
pae00010	Glycolysis / Gluconeogenesis	14	37	37.8378	0.00215556	0.0227873	PA5131/PA5427/PA0555/PA4829/PA4733/PA0552/PA5322/PA3195/PA3416/PA3193/PA1587/PA5016/PA2323/PA3417	pgm/adhA/fda/lpd3/acsB/pgk/algC/gapA/-/glk/lpdG/aceF/-/-	pae:PA5131/pae:PA5427/pae:PA0555/pae:PA4829/pae:PA4733/pae:PA0552/pae:PA5322/pae:PA3195/pae:PA3416/pae:PA3193/pae:PA1587/pae:PA5016/pae:PA2323/pae:PA3417
pae00030	Pentose phosphate pathway	11	27	40.7407	0.00328738	0.0304083	PA0849/PA2290/PA3181/PA3183/PA3182/PA2796/PA0555/PA5322/PA3194/PA2321/PA2323	trxB2/gcd/-/zwf/pgl/tal/fda/algC/edd/-/-	pae:PA0849/pae:PA2290/pae:PA3181/pae:PA3183/pae:PA3182/pae:PA2796/pae:PA0555/pae:PA5322/pae:PA3194/pae:PA2321/pae:PA2323
W7fvsW1a
KEGGID	Description	Count	Bg	Ratio	pvalue	padj	geneID	geneName	keggID
pae00640	Propanoate metabolism	29	43	67.4419	6.02177e-07	4.99807e-05	PA2553/PA3570/PA2552/PA0792/PA3568/PA1587/PA2248/PA2250/PA2249/PA0130/PA2001/PA0795/PA0794/PA0793/PA2247/PA0747/PA0132/PA1589/PA0796/PA1588/PA2555/PA0887/PA4733/PA0835/PA4848/PA4829/PA4847/PA1787/PA3426	-/mmsA/-/prpD/-/lpdG/bkdA2/lpdV/bkdB/-/atoB/prpC/-/-/bkdA1/-/-/sucD/prpB/sucC/-/PA0887.1/acsB/pta/accC/lpd3/accB/acnB/-	pae:PA2553/pae:PA3570/pae:PA2552/pae:PA0792/pae:PA3568/pae:PA1587/pae:PA2248/pae:PA2250/pae:PA2249/pae:PA0130/pae:PA2001/pae:PA0795/pae:PA0794/pae:PA0793/pae:PA2247/pae:PA0747/pae:PA0132/pae:PA1589/pae:PA0796/pae:PA1588/pae:PA2555/pae:PA0887/pae:PA4733/pae:PA0835/pae:PA4848/pae:PA4829/pae:PA4847/pae:PA1787/pae:PA3426
pae00190	Oxidative phosphorylation	34	57	59.6491	4.42789e-06	0.000183757	PA3929/PA3930/PA1318/PA2641/PA1552/PA2642/PA2647/PA1584/PA1317/PA1583/PA2639/PA2640/PA2644/PA1321/PA2645/PA0108/PA2649/PA5554/PA2648/PA5553/PA1320/PA2643/PA1319/PA4429/PA0106/PA0107/PA4133/PA1553/PA0113/PA5559/PA2646/PA1552.1/PA2638/PA5242	cioB/cioA/cyoB/nuoF/ccoQ1/nuoG/nuoL/sdhB/cyoA/sdhA/nuoD/nuoE/nuoI/cyoE/nuoJ/coIII/nuoN/atpD/nuoM/atpC/cyoD/nuoH/cyoC/-/coxA/-/-/ccoO1/-/atpE/nuoK/-/nuoB/ppk	pae:PA3929/pae:PA3930/pae:PA1318/pae:PA2641/pae:PA1552/pae:PA2642/pae:PA2647/pae:PA1584/pae:PA1317/pae:PA1583/pae:PA2639/pae:PA2640/pae:PA2644/pae:PA1321/pae:PA2645/pae:PA0108/pae:PA2649/pae:PA5554/pae:PA2648/pae:PA5553/pae:PA1320/pae:PA2643/pae:PA1319/pae:PA4429/pae:PA0106/pae:PA0107/pae:PA4133/pae:PA1553/pae:PA0113/pae:PA5559/pae:PA2646/pae:PA1552.1/pae:PA2638/pae:PA5242
pae00405	Phenazine biosynthesis	13	16	81.25	4.22806e-05	0.00116976	PA4217/PA0999/PA1900/PA2587/PA0997/PA4211/PA1001/PA0998/PA1000/PA1002/PA4209/PA0996/PA1899	phzS/pqsD/phzB2/pqsH/pqsB/phzB1/phnA/pqsC/pqsE/phnB/phzM/pqsA/phzA2	pae:PA4217/pae:PA0999/pae:PA1900/pae:PA2587/pae:PA0997/pae:PA4211/pae:PA1001/pae:PA0998/pae:PA1000/pae:PA1002/pae:PA4209/pae:PA0996/pae:PA1899
pae01200	Carbon metabolism	58	124	46.7742	7.89006e-05	0.00161784	PA4613/PA4470/PA2553/PA4236/PA3570/PA3417/PA2552/PA3416/PA3415/PA1587/PA2250/PA0130/PA2001/PA2442/PA2445/PA2147/PA1586/PA5131/PA2796/PA0747/PA1585/PA5016/PA1589/PA3195/PA5435/PA5213/PA3181/PA1588/PA5173/PA2555/PA0887/PA5015/PA1584/PA2443/PA1583/PA0552/PA3182/PA2623/PA4733/PA3635/PA0835/PA4732/PA4848/PA4829/PA3193/PA1580/PA3687/PA4847/PA1787/PA3628/PA0555/PA2444/PA0854/PA2709/PA5421/PA1061/PA4811/…	katB/fumC1/-/katA/mmsA/-/-/-/-/lpdG/lpdV/-/atoB/gcvT2/gcvP2/katE/sucB/pgm/tal/-/sucA/aceF/sucD/gapA/-/gcvP1/-/sucC/arcC/-/PA0887.1/aceE/sdhB/sdaA/sdhA/pgk/pgl/icd/acsB/eno/pta/pgi/accC/lpd3/glk/gltA/ppc/accB/acnB/-/fda/glyA2/fumC2/cysK/fdhA/-/fdnH/fdnI	pae:PA4613/pae:PA4470/pae:PA2553/pae:PA4236/pae:PA3570/pae:PA3417/pae:PA2552/pae:PA3416/pae:PA3415/pae:PA1587/pae:PA2250/pae:PA0130/pae:PA2001/pae:PA2442/pae:PA2445/pae:PA2147/pae:PA1586/pae:PA5131/pae:PA2796/pae:PA0747/pae:PA1585/pae:PA5016/pae:PA1589/pae:PA3195/pae:PA5435/pae:PA5213/pae:PA3181/pae:PA1588/pae:PA5173/pae:PA2555/pae:PA0887/pae:PA5015/pae:PA1584/pae:PA2443/pae:PA1583/pae:PA0552/pae…
pae00020	Citrate cycle (TCA cycle)	20	31	64.5161	9.746e-05	0.00161784	PA4470/PA3417/PA3416/PA3415/PA1587/PA2250/PA1586/PA1585/PA5016/PA1589/PA5435/PA1588/PA5015/PA1584/PA1583/PA2623/PA4829/PA1580/PA1787/PA0854	fumC1/-/-/-/lpdG/lpdV/sucB/sucA/aceF/sucD/-/sucC/aceE/sdhB/sdhA/icd/lpd3/gltA/acnB/fumC2	pae:PA4470/pae:PA3417/pae:PA3416/pae:PA3415/pae:PA1587/pae:PA2250/pae:PA1586/pae:PA1585/pae:PA5016/pae:PA1589/pae:PA5435/pae:PA1588/pae:PA5015/pae:PA1584/pae:PA1583/pae:PA2623/pae:PA4829/pae:PA1580/pae:PA1787/pae:PA0854
pae00500	Starch and sucrose metabolism	12	16	75	0.000328846	0.00454904	PA2152/PA2163/PA2164/PA2151/PA2153/PA2162/PA2144/PA2160/PA2165/PA4732/PA3193/PA2023	-/-/-/-/glgB/-/glgP/-/-/pgi/glk/galU	pae:PA2152/pae:PA2163/pae:PA2164/pae:PA2151/pae:PA2153/pae:PA2162/pae:PA2144/pae:PA2160/pae:PA2165/pae:PA4732/pae:PA3193/pae:PA2023
pae00280	Valine, leucine and isoleucine degradation	25	46	54.3478	0.000650484	0.00742944	PA2553/PA3570/PA3569/PA3418/PA2552/PA1587/PA2248/PA2250/PA2249/PA0130/PA2001/PA2012/PA1999/PA2247/PA0747/PA2000/PA0132/PA2011/PA2014/PA2015/PA2013/PA4829/PA3426/PA1576/PA5013	-/mmsA/mmsB/ldh/-/lpdG/bkdA2/lpdV/bkdB/-/atoB/liuD/dhcA/bkdA1/-/dhcB/-/liuE/liuB/liuA/liuC/lpd3/-/-/ilvE	pae:PA2553/pae:PA3570/pae:PA3569/pae:PA3418/pae:PA2552/pae:PA1587/pae:PA2248/pae:PA2250/pae:PA2249/pae:PA0130/pae:PA2001/pae:PA2012/pae:PA1999/pae:PA2247/pae:PA0747/pae:PA2000/pae:PA0132/pae:PA2011/pae:PA2014/pae:PA2015/pae:PA2013/pae:PA4829/pae:PA3426/pae:PA1576/pae:PA5013
pae02025	Biofilm formation	49	108	45.3704	0.00071609	0.00742944	PA2570/PA3477/PA3479/PA3478/PA0905/PA0999/PA2232/PA2587/PA2235/PA0997/PA2234/PA1001/PA0998/PA1658/PA1662/PA1000/PA1002/PA2238/PA2360/PA2236/PA2237/PA0996/PA1661/PA1667/PA2366/PA3704/PA2233/PA2371/PA1430/PA2239/PA2363/PA1657/PA1003/PA2361/PA4958/PA0413/PA3347/PA1669/PA4959/PA2240/PA2242/PA2367/PA3702/PA0074/PA3705/PA1976/PA1130/PA5452/PA2370	PA2570.1/rhlR/rhlA/rhlB/PA0905.3/pqsD/pslB/pqsH/pslE/pqsB/pslD/phnA/pqsC/-/-/pqsE/phnB/pslH/-/pslF/pslG/pqsA/-/-/-/wspE/pslC/-/lasR/pslI/-/-/mvfR/-/-/chpA/-/-/fimX/pslJ/pslL/-/wspR/ppkA/wspD/ercS'/rhlC/wbpW/-	pae:PA2570/pae:PA3477/pae:PA3479/pae:PA3478/pae:PA0905/pae:PA0999/pae:PA2232/pae:PA2587/pae:PA2235/pae:PA0997/pae:PA2234/pae:PA1001/pae:PA0998/pae:PA1658/pae:PA1662/pae:PA1000/pae:PA1002/pae:PA2238/pae:PA2360/pae:PA2236/pae:PA2237/pae:PA0996/pae:PA1661/pae:PA1667/pae:PA2366/pae:PA3704/pae:PA2233/pae:PA2371/pae:PA1430/pae:PA2239/pae:PA2363/pae:PA1657/pae:PA1003/pae:PA2361/pae:PA4958/pae:PA0413/pae…
pae01110	Biosynthesis of secondary metabolites	145	387	37.4677	0.000926677	0.00854602	PA4613/PA4470/PA2553/PA4236/PA3417/PA3418/PA2552/PA3416/PA3415/PA3792/PA2412/PA2152/PA1587/PA4217/PA2248/PA2163/PA5164/PA2250/PA0999/PA2232/PA2164/PA2249/PA1900/PA2001/PA0400/PA0051/PA2587/PA2153/PA2442/PA0997/PA2162/PA2144/PA2445/PA2147/PA0870/PA1586/PA1337/PA2160/PA2165/PA5163/PA5131/PA4230/PA2290/PA2247/PA2796/PA0546/PA0399/PA4211/PA1585/PA5016/PA1001/PA0998/PA1589/PA1000/PA4231/PA5221/PA1002/…	katB/fumC1/-/katA/-/ldh/-/-/-/leuA/-/-/lpdG/phzS/bkdA2/-/rmlC/lpdV/pqsD/pslB/-/bkdB/phzB2/atoB/-/phzH/pqsH/glgB/gcvT2/pqsB/-/glgP/gcvP2/katE/phhC/sucB/ansB/-/-/rmlA/pgm/pchB/gcd/bkdA1/tal/metK/-/phzB1/sucA/aceF/phnA/pqsC/sucD/pqsE/pchA/-/phnB/argB/liuE/gapA/adhA/-/arcA/ubiH/gcvP1/sucC/phzM/rmlD/-/argJ/PA0887.1/pqsA/fabI/aceE/sdhB/hisC1/sdaA/sdhA/phzA2/hcnC/pheA/-/ltaA/metH/pgk/pgl/icd/acsB/cyoE/a…	pae:PA4613/pae:PA4470/pae:PA2553/pae:PA4236/pae:PA3417/pae:PA3418/pae:PA2552/pae:PA3416/pae:PA3415/pae:PA3792/pae:PA2412/pae:PA2152/pae:PA1587/pae:PA4217/pae:PA2248/pae:PA2163/pae:PA5164/pae:PA2250/pae:PA0999/pae:PA2232/pae:PA2164/pae:PA2249/pae:PA1900/pae:PA2001/pae:PA0400/pae:PA0051/pae:PA2587/pae:PA2153/pae:PA2442/pae:PA0997/pae:PA2162/pae:PA2144/pae:PA2445/pae:PA2147/pae:PA0870/pae:PA1586/pae…
pae02024	Quorum sensing	39	85	45.8824	0.00195487	0.0162255	PA3724/PA2570/PA1871/PA4206/PA3477/PA3479/PA3478/PA4207/PA1874/PA0999/PA1900/PA2587/PA0997/PA4211/PA1001/PA0998/PA1000/PA4497/PA1002/PA2843/PA0996/PA0604/PA1899/PA3250/PA1430/PA1003/PA4777/PA5128/PA0427/PA1070/PA4776/PA4944/PA1072/PA0606/PA4403/PA0605/PA1071/PA1130/PA4910	lasB/PA2570.1/lasA/mexH/rhlR/rhlA/rhlB/mexI/-/pqsD/phzB2/pqsH/pqsB/phzB1/phnA/pqsC/pqsE/-/phnB/-/pqsA/-/phzA2/-/lasR/mvfR/pmrB/secB/oprM/braG/pmrA/hfq/braE/-/secA/-/braF/rhlC/-	pae:PA3724/pae:PA2570/pae:PA1871/pae:PA4206/pae:PA3477/pae:PA3479/pae:PA3478/pae:PA4207/pae:PA1874/pae:PA0999/pae:PA1900/pae:PA2587/pae:PA0997/pae:PA4211/pae:PA1001/pae:PA0998/pae:PA1000/pae:PA4497/pae:PA1002/pae:PA2843/pae:PA0996/pae:PA0604/pae:PA1899/pae:PA3250/pae:PA1430/pae:PA1003/pae:PA4777/pae:PA5128/pae:PA0427/pae:PA1070/pae:PA4776/pae:PA4944/pae:PA1072/pae:PA0606/pae:PA4403/pae:PA0605/pae…
W8avsW1a
KEGGID	Description	Count	Bg	Ratio	pvalue	padj	geneID	geneName	keggID
pae00500	Starch and sucrose metabolism	11	16	68.75	1.53209e-07	1.01118e-05	PA2152/PA2151/PA2144/PA2163/PA2164/PA2165/PA2162/PA2153/PA2160/PA2416/PA2023	-/-/glgP/-/-/-/-/glgB/-/treA/galU	pae:PA2152/pae:PA2151/pae:PA2144/pae:PA2163/pae:PA2164/pae:PA2165/pae:PA2162/pae:PA2153/pae:PA2160/pae:PA2416/pae:PA2023
pae02025	Biofilm formation	28	109	25.6881	3.87787e-05	0.0012797	PA3479/PA3478/PA2570/PA1432/PA3477/PA1658/PA1662/PA2587/PA3476/PA1657/PA1669/PA1667/PA1661/PA2366/PA1670/PA2365/PA2371/PA2367/PA2360/PA1130/PA2363/PA2235/PA2232/PA2361/PA2569/PA2370/PA2234/PA2238	rhlA/rhlB/PA2570.1/lasI/rhlR/-/-/pqsH/rhlI/-/-/-/-/-/stp1/-/-/-/-/rhlC/-/pslE/pslB/-/-/-/pslD/pslH	pae:PA3479/pae:PA3478/pae:PA2570/pae:PA1432/pae:PA3477/pae:PA1658/pae:PA1662/pae:PA2587/pae:PA3476/pae:PA1657/pae:PA1669/pae:PA1667/pae:PA1661/pae:PA2366/pae:PA1670/pae:PA2365/pae:PA2371/pae:PA2367/pae:PA2360/pae:PA1130/pae:PA2363/pae:PA2235/pae:PA2232/pae:PA2361/pae:PA2569/pae:PA2370/pae:PA2234/pae:PA2238
pae01110	Biosynthesis of secondary metabolites	66	383	17.2324	0.000445708	0.00980559	PA4217/PA2587/PA4470/PA4613/PA2195/PA4209/PA4236/PA2194/PA2152/PA4211/PA2147/PA2144/PA2163/PA2412/PA2193/PA2164/PA2165/PA5164/PA1899/PA2162/PA3334/PA2153/PA5162/PA0051/PA2160/PA2290/PA5163/PA5161/PA1900/PA0399/PA2416/PA0546/PA2023/PA4519/PA2843/PA4210/PA5213/PA3475/PA1562/PA0400/PA3459/PA1217/PA0854/PA1927/PA4786/PA2796/PA1321/PA5131/PA4785/PA3452/PA5013/PA2531/PA2232/PA3418/PA3417/PA5172/PA3415/…	phzS/pqsH/fumC1/katB/hcnC/phzM/katA/hcnB/-/phzB1/katE/glgP/-/-/hcnA/-/-/rmlC/phzA2/-/-/glgB/rmlD/phzH/-/gcd/rmlA/rmlB/phzB2/-/treA/metK/galU/speC/-/phzA1/gcvP1/pheC/acnA/-/-/-/fumC2/metE/-/tal/cyoE/pgm/-/mqoA/ilvE/-/pslB/ldh/-/arcB/-/leuA/gcdH/-/fda/pgl/hemH/-/-/-	pae:PA4217/pae:PA2587/pae:PA4470/pae:PA4613/pae:PA2195/pae:PA4209/pae:PA4236/pae:PA2194/pae:PA2152/pae:PA4211/pae:PA2147/pae:PA2144/pae:PA2163/pae:PA2412/pae:PA2193/pae:PA2164/pae:PA2165/pae:PA5164/pae:PA1899/pae:PA2162/pae:PA3334/pae:PA2153/pae:PA5162/pae:PA0051/pae:PA2160/pae:PA2290/pae:PA5163/pae:PA5161/pae:PA1900/pae:PA0399/pae:PA2416/pae:PA0546/pae:PA2023/pae:PA4519/pae:PA2843/pae:PA4210/pae…
pae02024	Quorum sensing	21	85	24.7059	0.000689371	0.0113746	PA3724/PA3479/PA1871/PA3478/PA2570/PA1432/PA4207/PA4206/PA3477/PA2587/PA3476/PA1874/PA4211/PA1899/PA1900/PA3250/PA2843/PA4210/PA1130/PA3361/PA2569	lasB/rhlA/lasA/rhlB/PA2570.1/lasI/mexI/mexH/rhlR/pqsH/rhlI/-/phzB1/phzA2/phzB2/-/-/phzA1/rhlC/lecB/-	pae:PA3724/pae:PA3479/pae:PA1871/pae:PA3478/pae:PA2570/pae:PA1432/pae:PA4207/pae:PA4206/pae:PA3477/pae:PA2587/pae:PA3476/pae:PA1874/pae:PA4211/pae:PA1899/pae:PA1900/pae:PA3250/pae:PA2843/pae:PA4210/pae:PA1130/pae:PA3361/pae:PA2569
pae00405	Phenazine biosynthesis	7	16	43.75	0.00146305	0.0169229	PA4217/PA2587/PA4209/PA4211/PA1899/PA1900/PA4210	phzS/pqsH/phzM/phzB1/phzA2/phzB2/phzA1	pae:PA4217/pae:PA2587/pae:PA4209/pae:PA4211/pae:PA1899/pae:PA1900/pae:PA4210
pae03070	Bacterial secretion system	21	90	23.3333	0.00153844	0.0169229	PA1662/PA1669/PA4144/PA1668/PA1666/PA1670/PA5266/PA3103/PA3101/PA2371/PA2367/PA3105/PA3104/PA2361/PA3098/PA3096/PA3095/PA3100/PA3102/PA3486/PA3099	-/-/-/-/-/stp1/-/xcpR/xcpT/-/-/xcpQ/xcpP/-/xcpW/xcpY/xcpZ/xcpU/xcpS/-/xcpV	pae:PA1662/pae:PA1669/pae:PA4144/pae:PA1668/pae:PA1666/pae:PA1670/pae:PA5266/pae:PA3103/pae:PA3101/pae:PA2371/pae:PA2367/pae:PA3105/pae:PA3104/pae:PA2361/pae:PA3098/pae:PA3096/pae:PA3095/pae:PA3100/pae:PA3102/pae:PA3486/pae:PA3099
C5avsC1a
KEGGID	Description	Count	Bg	Ratio	pvalue	padj	geneID	geneName	keggID
pae02024	Quorum sensing	16	85	18.8235	2.94177e-06	0.000164739	PA1871/PA4206/PA3724/PA4207/PA2570/PA3478/PA3479/PA1432/PA2587/PA3477/PA3476/PA0427/PA1899/PA1130/PA0295/PA1900	-/-/-/-/-/-/-/-/-/-/-/oprM/-/-/-/-	pae:PA1871/pae:PA4206/pae:PA3724/pae:PA4207/pae:PA2570/pae:PA3478/pae:PA3479/pae:PA1432/pae:PA2587/pae:PA3477/pae:PA3476/pae:PA0427/pae:PA1899/pae:PA1130/pae:PA0295/pae:PA1900
pae02025	Biofilm formation	14	108	12.963	0.000890886	0.0249448	PA2570/PA3478/PA3479/PA1432/PA2587/PA3477/PA3476/PA1130/PA1657/PA3347/PA1670/PA1658/PA1662/PA1669	-/-/-/-/-/-/-/-/-/-/-/-/-/-	pae:PA2570/pae:PA3478/pae:PA3479/pae:PA1432/pae:PA2587/pae:PA3477/pae:PA3476/pae:PA1130/pae:PA1657/pae:PA3347/pae:PA1670/pae:PA1658/pae:PA1662/pae:PA1669

## Sheet: KEGG_UP
Supplementary Dataset S2. KEGG terms enriched by significantly down- and up-regulated genes in evolved P. aeruginosa COPD isolates compared to their corresponding initial isolates (p < 0.05).
L3avsL1a
KEGGID	Description	Count	Bg	Ratio	pvalue	padj	geneID	geneName	keggID
pae03010	Ribosome	32	56	57.1429	1.31988e-07	1.0691e-05	PA4241/PA3162/PA5570/PA4563/PA4264/PA4239/PA4237/PA4240/PA4274/PA4271/PA4249/PA4242/PA0579/PA2741/PA4568/PA4268/PA5049/PA4272/PA2970/PA4254/PA4251/PA4671/PA2742/PA3745/PA4247/PA4250/PA4261/PA4255/PA4252/PA4433/PA4246/PA4257	rpsM/rpsA/rpmH/rpsT/rpsJ/rpsD/rplQ/rpsK/rplK/rplL/rpsH/rpmJ/rpsU/rplT/rplU/rpsL/rpmE/PA4272.1/rpmF/rpsQ/rplE/-/rpmI/rpsP/rplR/rpsN/rplW/rpmC/rplX/rplM/rpsE/rpsC	pae:PA4241/pae:PA3162/pae:PA5570/pae:PA4563/pae:PA4264/pae:PA4239/pae:PA4237/pae:PA4240/pae:PA4274/pae:PA4271/pae:PA4249/pae:PA4242/pae:PA0579/pae:PA2741/pae:PA4568/pae:PA4268/pae:PA5049/pae:PA4272/pae:PA2970/pae:PA4254/pae:PA4251/pae:PA4671/pae:PA2742/pae:PA3745/pae:PA4247/pae:PA4250/pae:PA4261/pae:PA4255/pae:PA4252/pae:PA4433/pae:PA4246/pae:PA4257
pae00550	Peptidoglycan biosynthesis	15	20	75	2.7158e-06	0.00010999	PA4415/PA4418/PA3047/PA4411/PA4412/PA4414/PA4416/PA5045/PA4410/PA4417/PA4450/PA4700/PA4003/PA3652/PA3999	mraY/ftsI/-/murC/murG/murD/murF/ponA/ddlB/murE/murA/mrcB/pbpA/uppS/dacC	pae:PA4415/pae:PA4418/pae:PA3047/pae:PA4411/pae:PA4412/pae:PA4414/pae:PA4416/pae:PA5045/pae:PA4410/pae:PA4417/pae:PA4450/pae:PA4700/pae:PA4003/pae:PA3652/pae:PA3999
pae03018	RNA degradation	13	17	76.4706	9.34742e-06	0.00025238	PA2428/PA3861/PA5239/PA5242/PA2976/PA4740/PA4727/PA4937/PA0336/PA0141/PA3344/PA3635/PA0428	-/rhl/rho/ppk/rne/pnp/pcnB/PA4937.2/ygdP/-/recQ/eno/-	pae:PA2428/pae:PA3861/pae:PA5239/pae:PA5242/pae:PA2976/pae:PA4740/pae:PA4727/pae:PA4937/pae:PA0336/pae:PA0141/pae:PA3344/pae:PA3635/pae:PA0428
pae03060	Protein export	12	17	70.5882	7.87851e-05	0.0015954	PA4276/PA5128/PA4403/PA3822/PA3821/PA3820/PA5070/PA4243/PA5568/PA0768/PA4747/PA4559	PA4276.1/secB/secA/-/secD/secF/tatC/secY/-/lepB/secG/lspA	pae:PA4276/pae:PA5128/pae:PA4403/pae:PA3822/pae:PA3821/pae:PA3820/pae:PA5070/pae:PA4243/pae:PA5568/pae:PA0768/pae:PA4747/pae:PA4559
pae00190	Oxidative phosphorylation	25	57	43.8597	0.000976837	0.0158248	PA2428/PA1556/PA2637/PA5557/PA5555/PA5558/PA5559/PA5242/PA4031/PA1554/PA2638/PA5560/PA1581/PA0141/PA4431/PA2640/PA1555/PA5554/PA4430/PA2639/PA5556/PA1552/PA5553/PA1557/PA4429	-/ccoO2/nuoA/atpH/atpG/atpF/atpE/ppk/ppa/ccoN1/nuoB/atpB/sdhC/-/-/nuoE/ccoQ2/atpD/-/nuoD/atpA/ccoQ1/atpC/ccoN2/-	pae:PA2428/pae:PA1556/pae:PA2637/pae:PA5557/pae:PA5555/pae:PA5558/pae:PA5559/pae:PA5242/pae:PA4031/pae:PA1554/pae:PA2638/pae:PA5560/pae:PA1581/pae:PA0141/pae:PA4431/pae:PA2640/pae:PA1555/pae:PA5554/pae:PA4430/pae:PA2639/pae:PA5556/pae:PA1552/pae:PA5553/pae:PA1557/pae:PA4429
W1cvsW1a
KEGGID	Description	Count	Bg	Ratio	pvalue	padj	geneID	geneName	keggID
pae00051	Fructose and mannose metabolism	9	19	47.3684	0.000173929	0.0128708	PA3540/PA3551/PA3541/PA3542/PA3547/PA3545/PA4748/PA3561/PA5454	algD/algA/alg8/alg44/algL/algG/tpiA/fruK/rmd	pae:PA3540/pae:PA3551/pae:PA3541/pae:PA3542/pae:PA3547/pae:PA3545/pae:PA4748/pae:PA3561/pae:PA5454
W3avsW1a
KEGGID	Description	Count	Bg	Ratio	pvalue	padj	geneID	geneName	keggID
pae03010	Ribosome	35	56	62.5	9.31957e-11	7.54885e-09	PA4433/PA4263/PA4935/PA3742/PA3745/PA4568/PA4248/PA3656/PA4432/PA4671/PA4249/PA4934/PA4262/PA4567/PA4259/PA4247/PA4246/PA0579/PA4267/PA4260/PA4257/PA2970/PA4244/PA4261/PA4258/PA4273/PA4563/PA4264/PA3162/PA5315/PA4932/PA4274/PA4255/PA4272/PA4268	rplM/rplC/rpsF/rplS/rpsP/rplU/rplF/rpsB/rpsI/-/rpsH/rpsR/rplD/rpmA/rpsS/rplR/rpsE/rpsU/rpsG/rplB/rpsC/rpmF/rplO/rplW/rplV/rplA/rpsT/rpsJ/rpsA/rpmG/rplI/rplK/rpmC/PA4272.1/rpsL	pae:PA4433/pae:PA4263/pae:PA4935/pae:PA3742/pae:PA3745/pae:PA4568/pae:PA4248/pae:PA3656/pae:PA4432/pae:PA4671/pae:PA4249/pae:PA4934/pae:PA4262/pae:PA4567/pae:PA4259/pae:PA4247/pae:PA4246/pae:PA0579/pae:PA4267/pae:PA4260/pae:PA4257/pae:PA2970/pae:PA4244/pae:PA4261/pae:PA4258/pae:PA4273/pae:PA4563/pae:PA4264/pae:PA3162/pae:PA5315/pae:PA4932/pae:PA4274/pae:PA4255/pae:PA4272/pae:PA4268
pae00920	Sulfur metabolism	28	49	57.1429	1.29707e-07	5.25313e-06	PA3446/PA3938/PA3445/PA0283/PA3444/PA3937/PA4443/PA1838/PA3936/PA2310/PA4442/PA3449/PA1493/PA2105/PA2104/PA2600/PA3442/PA3935/PA0282/PA2594/PA0390/PA3447/PA3443/PA5175/PA4956/PA0281/PA0186/PA0280	-/-/-/sbp/-/-/cysD/cysI/-/-/cysN/-/cysP/-/-/-/-/tauD/cysT/-/metX/-/-/cysQ/rhdA/cysW/-/cysA	pae:PA3446/pae:PA3938/pae:PA3445/pae:PA0283/pae:PA3444/pae:PA3937/pae:PA4443/pae:PA1838/pae:PA3936/pae:PA2310/pae:PA4442/pae:PA3449/pae:PA1493/pae:PA2105/pae:PA2104/pae:PA2600/pae:PA3442/pae:PA3935/pae:PA0282/pae:PA2594/pae:PA0390/pae:PA3447/pae:PA3443/pae:PA5175/pae:PA4956/pae:PA0281/pae:PA0186/pae:PA0280
pae01501	beta-Lactam resistance	14	27	51.8518	0.000817021	0.0220596	PA4110/PA5471/PA3005/PA0424/PA2019/PA0425/PA4374/PA3719/PA4003/PA3574/PA4418/PA2020/PA3721/PA4393	ampC/PA5471.1/nagZ/mexR/-/mexA/-/armR/pbpA/nalD/ftsI/-/nalC/ampG	pae:PA4110/pae:PA5471/pae:PA3005/pae:PA0424/pae:PA2019/pae:PA0425/pae:PA4374/pae:PA3719/pae:PA4003/pae:PA3574/pae:PA4418/pae:PA2020/pae:PA3721/pae:PA4393
W4bvsW1a
KEGGID	Description	Count	Bg	Ratio	pvalue	padj	geneID	geneName	keggID
pae01120	Microbial metabolism in diverse environments	55	274	20.073	7.84249e-06	0.000588187	PA5436/PA2634/PA5495/PA5435/PA0836/PA3014/PA1781/PA5355/PA0835/PA2250/PA1737/PA1736/PA1515/PA1602/PA3013/PA3415/PA4123/PA3925/PA3416/PA4759/PA3417/PA2083/PA1628/PA1311/PA5354/PA2444/PA4829/PA5422/PA1027/PA0954/PA2932/PA5439/PA4748/PA5353/PA1796/PA3590/PA1581/PA1629/PA0530/PA0968/PA5243/PA4121/PA1631/PA2263/PA3875/PA4904/PA0230/PA4513/PA2518/PA4152/PA4088/PA4342/PA4980/PA1135/PA3560	-/-/-/-/-/-/-/-/-/-/-/-/-/-/-/-/-/-/-/-/-/-/-/-/-/-/-/-/-/-/-/-/-/-/-/-/-/-/-/-/-/-/-/-/-/-/pcaB/-/-/-/-/-/-/-/-	pae:PA5436/pae:PA2634/pae:PA5495/pae:PA5435/pae:PA0836/pae:PA3014/pae:PA1781/pae:PA5355/pae:PA0835/pae:PA2250/pae:PA1737/pae:PA1736/pae:PA1515/pae:PA1602/pae:PA3013/pae:PA3415/pae:PA4123/pae:PA3925/pae:PA3416/pae:PA4759/pae:PA3417/pae:PA2083/pae:PA1628/pae:PA1311/pae:PA5354/pae:PA2444/pae:PA4829/pae:PA5422/pae:PA1027/pae:PA0954/pae:PA2932/pae:PA5439/pae:PA4748/pae:PA5353/pae:PA1796/pae:PA3590/pae…
pae00280	Valine, leucine and isoleucine degradation	16	48	33.3333	5.10086e-05	0.00191282	PA2247/PA3014/PA2250/PA2249/PA4435/PA1737/PA1736/PA2248/PA2015/PA3013/PA3925/PA4994/PA4829/PA1027/PA1629/PA1187	-/-/-/-/-/-/-/-/-/-/-/-/-/-/-/-	pae:PA2247/pae:PA3014/pae:PA2250/pae:PA2249/pae:PA4435/pae:PA1737/pae:PA1736/pae:PA2248/pae:PA2015/pae:PA3013/pae:PA3925/pae:PA4994/pae:PA4829/pae:PA1027/pae:PA1629/pae:PA1187
pae00362	Benzoate degradation	12	36	33.3333	0.000463494	0.0115874	PA3014/PA1737/PA1736/PA3013/PA3925/PA2083/PA1628/PA3590/PA1629/PA0968/PA0230/PA2518	-/-/-/-/-/-/-/-/-/-/pcaB/-	pae:PA3014/pae:PA1737/pae:PA1736/pae:PA3013/pae:PA3925/pae:PA2083/pae:PA1628/pae:PA3590/pae:PA1629/pae:PA0968/pae:PA0230/pae:PA2518
pae00071	Fatty acid degradation	11	33	33.3333	0.000804862	0.0150912	PA3014/PA4435/PA1737/PA1736/PA3013/PA3925/PA4994/PA1525/PA1027/PA1629/PA1187	-/-/-/-/-/-/-/-/-/-/-	pae:PA3014/pae:PA4435/pae:PA1737/pae:PA1736/pae:PA3013/pae:PA3925/pae:PA4994/pae:PA1525/pae:PA1027/pae:PA1629/pae:PA1187
pae00380	Tryptophan metabolism	10	31	32.2581	0.00185775	0.0244002	PA3014/PA2250/PA1737/PA1736/PA3925/PA4829/PA1027/PA2579/PA1629/PA4342	-/-/-/-/-/-/-/-/-/-	pae:PA3014/pae:PA2250/pae:PA1737/pae:PA1736/pae:PA3925/pae:PA4829/pae:PA1027/pae:PA2579/pae:PA1629/pae:PA4342
pae02020	Two-component system	38	209	18.1818	0.00218251	0.0244002	PA1561/PA3879/PA0119/PA1183/PA2523/PA3351/PA1179/PA3349/PA0408/PA1423/PA1736/PA4309/PA0413/PA4633/PA1180/PA1463/PA3925/PA2524/PA1634/PA1455/PA1555/PA1557/PA3552/PA3708/PA1608/PA2654/PA1464/PA0414/PA0411/PA3878/PA3348/PA2809/PA3714/PA3875/PA1556/PA1456/PA1158/PA4886	-/-/-/-/-/-/-/-/pilG/-/-/-/chpA/-/-/-/-/-/-/-/-/-/-/-/-/-/-/chpB/pilJ/-/-/-/-/-/-/-/-/-	pae:PA1561/pae:PA3879/pae:PA0119/pae:PA1183/pae:PA2523/pae:PA3351/pae:PA1179/pae:PA3349/pae:PA0408/pae:PA1423/pae:PA1736/pae:PA4309/pae:PA0413/pae:PA4633/pae:PA1180/pae:PA1463/pae:PA3925/pae:PA2524/pae:PA1634/pae:PA1455/pae:PA1555/pae:PA1557/pae:PA3552/pae:PA3708/pae:PA1608/pae:PA2654/pae:PA1464/pae:PA0414/pae:PA0411/pae:PA3878/pae:PA3348/pae:PA2809/pae:PA3714/pae:PA3875/pae:PA1556/pae:PA1456/pae…
pae00310	Lysine degradation	8	22	36.3636	0.00227735	0.0244002	PA3014/PA2250/PA1737/PA1736/PA3925/PA4829/PA1027/PA1629	-/-/-/-/-/-/-/-	pae:PA3014/pae:PA2250/pae:PA1737/pae:PA1736/pae:PA3925/pae:PA4829/pae:PA1027/pae:PA1629
pae00640	Propanoate metabolism	12	43	27.907	0.00268541	0.0251758	PA2247/PA0836/PA3014/PA0835/PA2250/PA2249/PA1737/PA1736/PA2248/PA3925/PA4829/PA1629	-/-/-/-/-/-/-/-/-/-/-/-	pae:PA2247/pae:PA0836/pae:PA3014/pae:PA0835/pae:PA2250/pae:PA2249/pae:PA1737/pae:PA1736/pae:PA2248/pae:PA3925/pae:PA4829/pae:PA1629
pae00620	Pyruvate metabolism	15	61	24.5902	0.00322244	0.0268537	PA5436/PA5435/PA0836/PA0835/PA2250/PA1736/PA3415/PA3925/PA3416/PA3417/PA4829/PA1027/PA0954/PA4152/PA1135	-/-/-/-/-/-/-/-/-/-/-/-/-/-/-	pae:PA5436/pae:PA5435/pae:PA0836/pae:PA0835/pae:PA2250/pae:PA1736/pae:PA3415/pae:PA3925/pae:PA3416/pae:PA3417/pae:PA4829/pae:PA1027/pae:PA0954/pae:PA4152/pae:PA1135
pae00650	Butanoate metabolism	11	41	26.8293	0.00561063	0.0420797	PA3014/PA1737/PA1736/PA3925/PA1628/PA3590/PA1581/PA2035/PA1629/PA4148/PA4097	-/-/-/-/-/-/-/-/-/-/-	pae:PA3014/pae:PA1737/pae:PA1736/pae:PA3925/pae:PA1628/pae:PA3590/pae:PA1581/pae:PA2035/pae:PA1629/pae:PA4148/pae:PA4097
pae00020	Citrate cycle (TCA cycle)	9	31	29.0323	0.0068909	0.0469834	PA5436/PA5435/PA2250/PA3415/PA3416/PA3417/PA4829/PA1581/PA4152	-/-/-/-/-/-/-/-/-	pae:PA5436/pae:PA5435/pae:PA2250/pae:PA3415/pae:PA3416/pae:PA3417/pae:PA4829/pae:PA1581/pae:PA4152
W7dvsW1a
KEGGID	Description	Count	Bg	Ratio	pvalue	padj	geneID	geneName	keggID
pae00190	Oxidative phosphorylation	28	57	49.1228	4.4927e-06	0.000363909	PA1557/PA4031/PA2637/PA4431/PA1556/PA1581/PA1555/PA5242/PA5560/PA1554/PA0141/PA2639/PA2642/PA2638/PA0105/PA5557/PA4430/PA4429/PA1584/PA5555/PA2649/PA2643/PA5559/PA5558/PA1552/PA2648/PA1582/PA1583	ccoN2/ppa/nuoA/-/ccoO2/sdhC/ccoQ2/ppk/atpB/ccoN1/-/nuoD/nuoG/nuoB/coxB/atpH/-/-/sdhB/atpG/nuoN/nuoH/atpE/atpF/ccoQ1/nuoM/sdhD/sdhA	pae:PA1557/pae:PA4031/pae:PA2637/pae:PA4431/pae:PA1556/pae:PA1581/pae:PA1555/pae:PA5242/pae:PA5560/pae:PA1554/pae:PA0141/pae:PA2639/pae:PA2642/pae:PA2638/pae:PA0105/pae:PA5557/pae:PA4430/pae:PA4429/pae:PA1584/pae:PA5555/pae:PA2649/pae:PA2643/pae:PA5559/pae:PA5558/pae:PA1552/pae:PA2648/pae:PA1582/pae:PA1583
pae02040	Flagellar assembly	22	46	47.8261	8.39862e-05	0.00340144	PA1086/PA1096/PA1087/PA1092/PA1094/PA1095/PA1085/PA4462/PA1452/PA3351/PA1446/PA1441/PA3350/PA1082/PA3352/PA1081/PA4953/PA0576/PA1080/PA1084/PA1443/PA3526	flgK/-/flgL/fliC/fliD/-/flgJ/rpoN/flhA/flgM/fliP/-/-/flgG/-/flgF/motB/rpoD/flgE/flgI/fliM/-	pae:PA1086/pae:PA1096/pae:PA1087/pae:PA1092/pae:PA1094/pae:PA1095/pae:PA1085/pae:PA4462/pae:PA1452/pae:PA3351/pae:PA1446/pae:PA1441/pae:PA3350/pae:PA1082/pae:PA3352/pae:PA1081/pae:PA4953/pae:PA0576/pae:PA1080/pae:PA1084/pae:PA1443/pae:PA3526
pae03010	Ribosome	23	56	41.0714	0.000935127	0.0209085	PA4433/PA3742/PA4671/PA4568/PA5049/PA3745/PA4264/PA5316/PA0579/PA5570/PA4432/PA4567/PA4935/PA3656/PA3162/PA4563/PA4268/PA4272/PA4274/PA2970/PA4267/PA4249/PA4934	rplM/rplS/-/rplU/rpmE/rpsP/rpsJ/rpmB/rpsU/rpmH/rpsI/rpmA/rpsF/rpsB/rpsA/rpsT/rpsL/PA4272.1/rplK/rpmF/rpsG/rpsH/rpsR	pae:PA4433/pae:PA3742/pae:PA4671/pae:PA4568/pae:PA5049/pae:PA3745/pae:PA4264/pae:PA5316/pae:PA0579/pae:PA5570/pae:PA4432/pae:PA4567/pae:PA4935/pae:PA3656/pae:PA3162/pae:PA4563/pae:PA4268/pae:PA4272/pae:PA4274/pae:PA2970/pae:PA4267/pae:PA4249/pae:PA4934
pae03018	RNA degradation	10	17	58.8235	0.0010804	0.0209085	PA2840/PA5242/PA0141/PA4937/PA5239/PA4727/PA2976/PA3344/PA0336/PA3861	-/ppk/-/PA4937.2/rho/pcnB/rne/recQ/ygdP/rhl	pae:PA2840/pae:PA5242/pae:PA0141/pae:PA4937/pae:PA5239/pae:PA4727/pae:PA2976/pae:PA3344/pae:PA0336/pae:PA3861
pae00550	Peptidoglycan biosynthesis	11	20	55	0.00129065	0.0209085	PA4700/PA5045/PA4418/PA3652/PA4412/PA4414/PA4415/PA4411/PA4410/PA4416/PA4003	mrcB/ponA/ftsI/uppS/murG/murD/mraY/murC/ddlB/murF/pbpA	pae:PA4700/pae:PA5045/pae:PA4418/pae:PA3652/pae:PA4412/pae:PA4414/pae:PA4415/pae:PA4411/pae:PA4410/pae:PA4416/pae:PA4003
pae01501	beta-Lactam resistance	13	27	48.1482	0.00233357	0.0315031	PA2018/PA0425/PA2020/PA0424/PA0426/PA2019/PA4110/PA5045/PA4418/PA3721/PA3574/PA4003/PA0958	-/mexA/-/mexR/mexB/-/ampC/ponA/ftsI/nalC/nalD/pbpA/oprD	pae:PA2018/pae:PA0425/pae:PA2020/pae:PA0424/pae:PA0426/pae:PA2019/pae:PA4110/pae:PA5045/pae:PA4418/pae:PA3721/pae:PA3574/pae:PA4003/pae:PA0958
pae00400	Phenylalanine, tyrosine and tryptophan biosynthesis	13	28	46.4286	0.00349756	0.0404718	PA0035/PA0036/PA0649/PA0872/PA5039/PA0870/PA0651/PA3139/PA4846/PA5038/PA1681/PA2943/PA0650	trpA/trpB/trpG/phhA/aroK/phhC/trpC/PA3139.1/aroQ1/aroB/aroC/-/trpD	pae:PA0035/pae:PA0036/pae:PA0649/pae:PA0872/pae:PA5039/pae:PA0870/pae:PA0651/pae:PA3139/pae:PA4846/pae:PA5038/pae:PA1681/pae:PA2943/pae:PA0650
W7fvsW1a
KEGGID	Description	Count	Bg	Ratio	pvalue	padj	geneID	geneName	keggID
pae03010	Ribosome	28	56	50	4.90763e-06	0.000402426	PA4433/PA4935/PA4263/PA3745/PA4432/PA3742/PA4568/PA3656/PA4248/PA4934/PA4262/PA4249/PA4671/PA4261/PA4932/PA5315/PA4267/PA4247/PA4246/PA4259/PA4244/PA3162/PA4264/PA4567/PA0579/PA2970/PA4255/PA4273	rplM/rpsF/rplC/rpsP/rpsI/rplS/rplU/rpsB/rplF/rpsR/rplD/rpsH/-/rplW/rplI/rpmG/rpsG/rplR/rpsE/rpsS/rplO/rpsA/rpsJ/rpmA/rpsU/rpmF/rpmC/rplA	pae:PA4433/pae:PA4935/pae:PA4263/pae:PA3745/pae:PA4432/pae:PA3742/pae:PA4568/pae:PA3656/pae:PA4248/pae:PA4934/pae:PA4262/pae:PA4249/pae:PA4671/pae:PA4261/pae:PA4932/pae:PA5315/pae:PA4267/pae:PA4247/pae:PA4246/pae:PA4259/pae:PA4244/pae:PA3162/pae:PA4264/pae:PA4567/pae:PA0579/pae:PA2970/pae:PA4255/pae:PA4273
pae00920	Sulfur metabolism	25	49	51.0204	1.0244e-05	0.000420006	PA3446/PA3445/PA3938/PA0283/PA3444/PA3937/PA4443/PA1838/PA2105/PA2104/PA3936/PA2310/PA2600/PA4442/PA3935/PA5175/PA3442/PA0282/PA3449/PA3447/PA2594/PA0281/PA3443/PA0186/PA1493	-/-/-/sbp/-/-/cysD/cysI/-/-/-/-/-/cysN/tauD/cysQ/-/cysT/-/-/-/cysW/-/-/cysP	pae:PA3446/pae:PA3445/pae:PA3938/pae:PA0283/pae:PA3444/pae:PA3937/pae:PA4443/pae:PA1838/pae:PA2105/pae:PA2104/pae:PA3936/pae:PA2310/pae:PA2600/pae:PA4442/pae:PA3935/pae:PA5175/pae:PA3442/pae:PA0282/pae:PA3449/pae:PA3447/pae:PA2594/pae:PA0281/pae:PA3443/pae:PA0186/pae:PA1493
pae01501	beta-Lactam resistance	14	27	51.8518	0.000812176	0.0221995	PA5471/PA3005/PA3719/PA3721/PA2019/PA4418/PA3574/PA2018/PA0424/PA4003/PA2020/PA1799/PA4393/PA4374	PA5471.1/nagZ/armR/nalC/-/ftsI/nalD/-/mexR/pbpA/-/parR/ampG/-	pae:PA5471/pae:PA3005/pae:PA3719/pae:PA3721/pae:PA2019/pae:PA4418/pae:PA3574/pae:PA2018/pae:PA0424/pae:PA4003/pae:PA2020/pae:PA1799/pae:PA4393/pae:PA4374
W8avsW1a
KEGGID	Description	Count	Bg	Ratio	pvalue	padj	geneID	geneName	keggID
pae00760	Nicotinate and nicotinamide metabolism	8	23	34.7826	0.00023074	0.0140751	PA4918/PA4919/PA1004/PA1197/PA1602/PA0761/PA4920/PA1823	-/pncB1/nadA/-/-/nadB/nadE/-	pae:PA4918/pae:PA4919/pae:PA1004/pae:PA1197/pae:PA1602/pae:PA0761/pae:PA4920/pae:PA1823
pae00280	Valine, leucine and isoleucine degradation	10	46	21.7391	0.00247963	0.0474383	PA2247/PA2015/PA1999/PA2249/PA2248/PA2000/PA2250/PA2011/PA2014/PA2001	bkdA1/liuA/dhcA/bkdB/bkdA2/dhcB/lpdV/liuE/liuB/atoB	pae:PA2247/pae:PA2015/pae:PA1999/pae:PA2249/pae:PA2248/pae:PA2000/pae:PA2250/pae:PA2011/pae:PA2014/pae:PA2001
pae00620	Pyruvate metabolism	12	62	19.3548	0.00267281	0.0474383	PA0835/PA5435/PA5436/PA0836/PA5445/PA4640/PA3524/PA2555/PA2250/PA4329/PA2001/PA4333	pta/-/-/PA0836.1/-/mqoB/gloA1/-/lpdV/pykA/atoB/-	pae:PA0835/pae:PA5435/pae:PA5436/pae:PA0836/pae:PA5445/pae:PA4640/pae:PA3524/pae:PA2555/pae:PA2250/pae:PA4329/pae:PA2001/pae:PA4333
pae00190	Oxidative phosphorylation	11	57	19.2982	0.00411987	0.0474383	PA1557/PA1555/PA1556/PA4429/PA5553/PA5555/PA5557/PA5558/PA5554/PA5559/PA2637	ccoN2/ccoQ2/ccoO2/-/atpC/atpG/atpH/atpF/atpD/atpE/nuoA	pae:PA1557/pae:PA1555/pae:PA1556/pae:PA4429/pae:PA5553/pae:PA5555/pae:PA5557/pae:PA5558/pae:PA5554/pae:PA5559/pae:PA2637
pae02025	Biofilm formation	17	109	15.5963	0.00426077	0.0474383	PA0411/PA0413/PA0408/PA0090/PA0409/PA0410/PA0085/PA0084/PA0077/PA1713/PA3217/PA0081/PA0074/PA3708/PA4367/PA3351/PA1455	pilJ/chpA/pilG/clpV1/pilH/pilI/hcp1/-/icmF1/exsA/cyaB/fha1/ppkA/wspA/bifA/flgM/fliA	pae:PA0411/pae:PA0413/pae:PA0408/pae:PA0090/pae:PA0409/pae:PA0410/pae:PA0085/pae:PA0084/pae:PA0077/pae:PA1713/pae:PA3217/pae:PA0081/pae:PA0074/pae:PA3708/pae:PA4367/pae:PA3351/pae:PA1455
pae00640	Propanoate metabolism	9	43	20.9302	0.00533859	0.0474383	PA0835/PA0836/PA2247/PA2249/PA2248/PA2555/PA2250/PA0794/PA2001	pta/PA0836.1/bkdA1/bkdB/bkdA2/-/lpdV/-/atoB	pae:PA0835/pae:PA0836/pae:PA2247/pae:PA2249/pae:PA2248/pae:PA2555/pae:PA2250/pae:PA0794/pae:PA2001
pae00072	Synthesis and degradation of ketone bodies	4	10	40	0.00551014	0.0474383	PA1999/PA2000/PA2011/PA2001	dhcA/dhcB/liuE/atoB	pae:PA1999/pae:PA2000/pae:PA2011/pae:PA2001
pae02020	Two-component system	27	211	12.7962	0.00622142	0.0474383	PA1183/PA0119/PA3879/PA0411/PA0413/PA0412/PA1557/PA1561/PA0408/PA1555/PA3878/PA0414/PA1556/PA5167/PA0409/PA0410/PA4429/PA3948/PA2002/PA3708/PA4616/PA3351/PA1455/PA4494/PA5168/PA4309/PA2001	dctA/-/narL/pilJ/chpA/pilK/ccoN2/aer/pilG/ccoQ2/narX/chpB/ccoO2/-/pilH/pilI/-/rocA1/-/wspA/-/flgM/fliA/roxS/-/pctA/atoB	pae:PA1183/pae:PA0119/pae:PA3879/pae:PA0411/pae:PA0413/pae:PA0412/pae:PA1557/pae:PA1561/pae:PA0408/pae:PA1555/pae:PA3878/pae:PA0414/pae:PA1556/pae:PA5167/pae:PA0409/pae:PA0410/pae:PA4429/pae:PA3948/pae:PA2002/pae:PA3708/pae:PA4616/pae:PA3351/pae:PA1455/pae:PA4494/pae:PA5168/pae:PA4309/pae:PA2001
C5avsC1a
KEGGID	Description	Count	Bg	Ratio	pvalue	padj	geneID	geneName	keggID
pae03010	Ribosome	40	56	71.4286	1.6013e-33	8.96728e-32	PA4934/PA0579/PA4261/PA4274/PA4567/PA4935/PA4433/PA4271/PA4273/PA2970/PA4272/PA4263/PA4264/PA4240/PA3162/PA4262/PA3656/PA5316/PA4259/PA4239/PA4260/PA4252/PA4249/PA4248/PA4247/PA4256/PA4568/PA4257/PA4255/PA4932/PA4432/PA3745/PA2742/PA4563/PA5570/PA4671/PA4244/PA4258/PA4246/PA4245	-/rpsU/-/-/-/-/-/-/-/-/-/-/-/-/-/-/-/-/-/-/-/-/-/-/-/-/-/-/-/-/-/-/-/-/-/-/-/-/-/-	pae:PA4934/pae:PA0579/pae:PA4261/pae:PA4274/pae:PA4567/pae:PA4935/pae:PA4433/pae:PA4271/pae:PA4273/pae:PA2970/pae:PA4272/pae:PA4263/pae:PA4264/pae:PA4240/pae:PA3162/pae:PA4262/pae:PA3656/pae:PA5316/pae:PA4259/pae:PA4239/pae:PA4260/pae:PA4252/pae:PA4249/pae:PA4248/pae:PA4247/pae:PA4256/pae:PA4568/pae:PA4257/pae:PA4255/pae:PA4932/pae:PA4432/pae:PA3745/pae:PA2742/pae:PA4563/pae:PA5570/pae:PA4671/pae…

## Sheet: PAO1 lasRrhlR mutant
Down-regulated KEGG terms
Category	Term	Count	P-Value	Benjamini
KEGG_PATHWAY	Biofilm formation	32	5e-14	2.4e-12
KEGG_PATHWAY	Quorum sensing	29	2e-13	3.2e-12
KEGG_PATHWAY	Phenazine biosynthesis	16	2.1e-13	3.2e-12
KEGG_PATHWAY	Biosynthesis of secondary metabolites	48	4.5e-06	5.3e-05
KEGG_PATHWAY	Starch and sucrose metabolism	8	1.9e-05	0.00018
KEGG_PATHWAY	Glyoxylate and dicarboxylate metabolism	11	0.0031	0.021
KEGG_PATHWAY	Cyanoamino acid metabolism	5	0.0031	0.021
