# Supplementary material for: Evolution of lasR mutants in polymorphic Pseudomonas aeruginosa populations facilitates chronic infection of the lung
Source: Nat Commun. 2023 Sep 25;14:5976. doi: 10.1038/s41467-023-41704-w (PMC10519970; doi:10.1038/s41467-023-41704-w)
Supplement: Supplementary file 6 — Supplementary Dataset 3 [file 41467_2023_41704_MOESM6_ESM.xlsx]

## Sheet: QS
Supplementary Dataset S3. Expression of QS-activated and virulence-related genes in evolved P. aeruginosa COPD isolates compared to their corresponding initial isolates. Data shown are log2 fold change, p < 0.05.
	L3a	W1c	W3a	W4b	W7d	W7f	W8a	C5a
PA0007	0.598081	-1.40685	0.700952	-0.741835	-0.632279	-0.47561	-0.710577
plcB	-0.654704				-3.14576			-2.27582
PA0027	-1.7003	-1.12382	-1.35898	-0.864656	-2.7954			-2.33344
PA0028	-1.71974		-1.06812		-2.45224			-2.09817
PA0050		-1.73636	-1.38543	-1.24779	-0.659542		-0.994679
PA0052	-2.75857	-3.76448	-2.39394	-3.04418	-2.62281	-1.69099	-3.64915	-2.84865
osmC	-1.65801	-3.26754	-4.5787	-3.516	-4.20659	-3.96971	-3.40669
coxB		-0.792051	-0.556331		0.743038			-1.64565
coxA		-1.23687	-1.29804			-0.910944	-1.00167
PA0107			-2.93371			-1.7407		-1.54817
coIII		-1.38126	-2.24116	-0.816188		-1.45237	-0.893177	-1.52011
PA0109		-1.07652	-2.20322	-1.19684		-1.43577	-0.953617
PA0122	-4.27739	-5.48735	-4.74863	-4.63865	-6.14539	-2.46014	-5.82225	-2.62447
PA0132	-1.52312	-1.01744	-1.75961	-1.41065	-2.28934	-1.29026	-2.07023
nuh	-2.28974	-2.91856	-0.846405	-2.7054	-1.78478	-0.5973		-2.1369
PA0144		-3.18897	-1.09107	-1.8053			-3.342	-3.50071
PA0158	-0.452154	-1.07034	-1.18693	-0.934288	-1.13425	-1.01405
PA0175		-1.44911	-1.4962	-1.16357		-1.16087	-1.30089
aer2	-0.649392	-2.44733	-2.62664	-1.95819	-1.60609	-2.29484	-2.28713
PA0179		-1.77106	-2.32195	-1.78217	-0.994801	-1.17172	-1.37479
exbB1
hcpC
pfpI	-0.494655	-1.90984	-3.23291	-0.778638	-2.69789	-2.61465	-1.64123
PA0364		-0.612413	-1.34562	-0.799273		-1.43204	-1.04708
PA0365			-1.44625			-1.34812
PA0366			-1.07431	-0.513506		-0.692164	-1.00536
PA0534	-1.90193	-1.86661	-1.47823	-0.932143	-1.47404	-3.05989	-2.13291	-1.38842
PA0567	-1.04166	-2.48341	-3.25001	-2.27115	-3.2166	-1.12874	-2.25407
PA0572	-4.50176	-3.95361	-3.31277	-3.00521	-4.58471	-2.49329	-3.72128	-1.80793
PA0586		-1.11297	-2.43127	-0.524045		-2.24463	-0.698708
cbpD	-5.51195	-7.26804	-6.2953	-6.84723	-6.57215	-4.43325	-6.83048	-4.37319
PA0855		-0.87654			-1.29479	0.764703	-1.20588
pqsA		-0.603646		-0.621538	-1.83409	-0.984731		1.56526
pqsB		-0.711787	-0.646003	-0.854426	-2.32235	-1.56901		1.24421
pqsC		-0.880111	-0.591208	-0.417406	-2.44341	-1.41166		1.52421
pqsD		-0.652943	-0.817687	-0.6451	-2.75395	-1.74353
pqsE		-0.393465	-0.619194		-1.94226	-1.34289
phnA		-0.463138	-0.646255		-2.13422	-1.28159
phnB			-0.83258		-1.74659	-1.62251
mvfR		-1.05208	-1.23405		-0.819186	-0.811403
rhlC	-2.47195	-2.26953	-1.62652	-1.53958	-2.06612	-0.732729	-2.14173	-2.14569
PA1131	-2.38821				-1.63678	1.08834
napB		-0.969623	-1.83985		-0.829154	-1.3498	-0.936058	-1.29408
napD								-2.02687
napF		-1.43348	-2.34673		-0.691222	-1.08134	-0.9995	-1.91708
napE		-1.6422	-3.00368	-1.0282	-0.837457	-2.1441	-0.920496	-2.07437
PA1215	-2.54012	-1.64715	-1.82559		-2.34454	-1.35913	-1.85539
PA1216	-4.30762	-3.45049	-3.13068	-2.26795	-4.31215	-2.84783	-3.14631
PA1217	-1.83403	-2.13876	-2.1551		-2.08533	-1.78392	-2.02812
PA1218	-3.13321	-1.9167	-2.24773	-1.26598	-1.8069	-2.22478	-1.7825
PA1221	-2.18447	-1.46383	-1.20188		-1.47567		-1.38335
PA1245	-3.43676	-3.7657	-1.55774	-2.77643	-4.43455	-0.865559	-3.41486	-2.94158
aprD	-3.27181	-3.89921	-2.26967	-3.22518	-4.52296	-1.55217	-3.77688	-2.6691
aprE	-3.68449	-3.67749	-3.35008	-2.74201	-4.42763	-2.5674	-4.33247	-2.28494
aprF	-2.75054	-3.71092	-3.75078	-3.48247	-4.3324	-3.05167	-3.4241	-1.90628
aprA	-6.45853	-6.55931	-6.3185	-6.53696	-6.80588	-5.53145	-6.78251	-2.97936
aprI	-3.1558	-3.39482	-2.71998	-3.07388	-3.71338	-1.9859	-3.52358	-1.91354
PA1289	-1.02989		-1.07607
cyoA	-2.49928	-2.56001	-2.13279	-3.06728	-2.42742	-1.68365	-3.72567
cyoB	-1.76892	-2.62948	-3.03015	-2.67673	-2.60869	-2.41696	-3.09528
cyoC	-1.91473	-2.14399	-2.83716	-1.7501	-3.04245	-1.70347	-2.46224
cyoD	-2.32027		-2.14385	-2.16599	-1.83474	-2.64046	-2.41518
PA1323	-1.05703	-2.35002	-3.55971	-1.60816	-1.18349	-2.57212	-2.74465
PA1324	-1.00275	-2.46915	-3.71082	-1.37873	-3.1182	-2.78541	-2.80415
PA1404	-1.06674	-1.65914	-3.97855	-1.45515	-4.61181	-3.11379	-2.8513
lasR			-1.07999		-0.862717	-0.82007
rsaL	-6.00501	-7.48876	-1.6409	-6.34125	-6.09067	-1.05799	-6.3915	-4.74919
lasI	-5.15784	-4.33313	1.00074	-4.07313	-4.23069	1.40643	-4.50712	-2.65003
PA1656	-1.77975	-3.00529	-0.778728	-2.82826	-3.55082		-2.74183	-2.31319
PA1657	-2.52285	-3.96827	-1.49989	-4.35204	-5.12491	-0.709765	-3.70139	-2.15007
PA1658	-2.67492	-4.2056	-1.98057	-3.63015	-4.98551	-1.20231	-4.19072	-1.49155
PA1659	-2.07708	-2.9175	-1.55432	-2.16323	-3.45724	-1.00161	-3.20716
PA1660	-2.18122	-3.35827	-1.7924	-2.54858	-3.71496	-1.36063	-3.02085
PA1661		-3.57195	-1.84736	-1.6743	-3.49463	-1.43527	-2.96724
PA1662	-2.59496	-3.65396	-2.05928	-2.78065	-3.7538	-1.1504	-3.55089	-1.32293
PA1663	-2.45677	-3.05617	-1.63184	-2.22618	-3.05962	-0.890419	-3.03788
PA1664	-2.40677	-2.89385	-2.69572	-3.1013	-2.87929	-1.08329	-3.1481
PA1665	-2.54988	-4.17741	-2.13663	-2.80016	-4.19416	-1.51598	-3.76553	-1.79194
PA1666	-3.23627	-3.47521	-2.10009	-2.69135	-3.30857	-1.29819	-3.19774
PA1667	-2.05309	-3.51108	-1.6489	-1.98469	-3.12843	-1.12255	-3.12369
PA1668	-2.66738	-3.53482	-1.95245	-2.38917	-3.36278	-0.989907	-3.86321
PA1669	-1.88948	-3.15145	-1.36456	-2.30819	-2.86999	-0.727495	-3.07539	-1.27904
stp1	-2.23295	-2.83116	-1.18568	-1.70519	-2.38672		-2.77573	-1.85844
PA1745	-0.800863	-1.64267	-1.78472	-1.25887	-0.935919	-1.27954	-1.36678	-1.25638
PA1784	-4.34229	-3.28212	-4.88382	-3.81593	-4.22353	-3.01774	-4.88656	-4.19441
PA1869	-2.91628	-4.81544	-2.57288	-4.59451	-5.10506	-1.27264	-4.62871	-2.25163
PA1870	-1.11032	-2.10127	-2.79185		-2.46593	-1.52648	-1.77336
lasA	-6.03301	-6.54243	-5.09434	-5.99342	-6.52942	-3.35649	-6.59407	-5.00927
PA1881	-0.993134
PA1888	-11.8875	-1.19008	-2.2419		-9.03163	-1.25344		-5.6054
PA1891			2.3873			2.0051
PA1893	-1.31172	-1.94114		-1.60294	-2.30193		-2.47456
PA1894		-3.61462		-3.83743	-3.94791	-0.970543	-3.98819
PA1895	-2.01396	-2.8595		-1.60208	-2.24385	-0.904364	-2.57154
PA1896	-2.43515	-3.32837		-2.65857	-2.85754	-1.13431	-3.63915
PA1897	-1.33625	-2.45572			-3.08059		-2.48577
PA1914	-4.43552	-4.42366	-1.19291	-2.88035	-6.38911		-4.17396	-4.40643
PA1921	-1.21837				-1.49476		-1.76006
PA1930	-0.58124	-1.27617	-2.40608	-0.601772			-0.927366
PA1939	-11.9164
PA2030		-2.90923	-3.08086	-2.46385	-3.03255	-2.20331	-2.93394	-1.41614
PA2031	-1.35782	-3.57997	-2.70419	-3.78604	-3.37093	-2.0823	-3.60211	-1.78337
PA2066	-3.06483	-4.94468	-4.31371	-4.81162	-4.54409	-3.60205	-5.28707	-3.07195
PA2067	-3.6591	-5.25833	-5.15861	-4.50697	-4.95609	-3.85978	-5.24104	-3.16803
PA2068	-2.22682	-5.39882	-4.51047	-4.85892	-4.95565	-3.25565	-6.05743	-2.35647
PA2069	-5.69304	-7.54727	-6.80784	-6.56845	-7.22934	-4.36147	-8.02248	-3.84708
PA2076	-1.03007	-1.14799			-1.95742		-1.48518
kynU		-1.19148						1.44635
kynB	0.500064	1.17872	1.17872		3.46144	1.83618		2.12317
PA2134	-1.65852	-2.69576	-2.87312	-2.11541	-4.47824	-2.87685	-3.50393
PA2142		-2.28923	-2.56238	-1.219	-2.55941	-2.28844	-2.21839
PA2143	-1.01301	-2.57928	-3.22302	-1.84218	-3.29849	-2.26798	-2.8784
glgP	-1.30685	-2.90349	-2.70111	-2.00891	-2.69741	-2.38392	-3.23258
PA2146	-2.62697	-4.02177	-3.12807	-2.86585	-3.52208	-3.02347	-3.76377	-2.28283
katE	-1.75952	-2.84683	-2.6101	-1.61863	-3.70178	-2.42937	-3.40158
PA2148		-1.41909	-2.46892		-3.40695	-1.80029	-2.40042
PA2151	-1.62049	-2.93455	-3.24079	-2.21864	-3.92979	-2.54745	-3.32067
PA2152	-1.89411	-2.40035	-3.21905	-1.90917	-2.91506	-2.88092	-3.24415
glgB	-1.8267	-2.67888	-3.32784	-1.86908	-3.31876	-2.92162	-2.9368
PA2156	-1.7282
PA2157	-2.90785	-1.89088
PA2158	-1.52798	-1.11192	-1.8452	-0.976792	-3.05442	-1.62939	-2.20131
PA2159	-1.1203	-1.83032	-3.78442	-1.56647	-3.86114	-3.06856	-3.02938
PA2160	-1.82661	-2.48906	-2.79757	-2.24998	-3.21281	-2.72015	-2.79655
PA2161	-2.22035	-3.29209	-4.51655	-2.61609	-6.90424	-5.38885	-2.6471
PA2163	-2.0591	-3.38242	-4.01292	-3.01413	-4.19772	-3.59358	-3.841
PA2164	-1.70785	-3.43781	-4.12412	-3.03771	-3.9945	-3.01654	-3.43788
PA2165	-1.66859	-2.34741	-2.52735	-2.19093	-2.63982	-2.42784	-3.18332
PA2166	-2.85941	-5.51439	-6.17664	-5.91767	-6.08118	-5.78182	-5.60558
PA2167	-1.69775		-1.38166	-1.27313	-2.95894	-0.866748	-2.27577
PA2169	-2.2304	-2.69596	-4.38727	-3.02923	-5.827	-3.83854	-4.00977
PA2170
PA2171	-1.73029	-2.23604	-4.09865	-2.54869	-4.74821	-1.40191	-2.77371	-1.71628
PA2172	-1.26924	-1.55661	-1.94832	-1.30213	-2.52593	-3.20312	-1.7639
PA2173				-2.08787
PA2176	-1.23813	-1.90674	-1.37253		-2.63818	-0.841495	-1.33145
PA2180	-1.40689	-1.39684	-1.88848	-1.04348	-3.43127	-1.17462	-2.43636
PA2190	-1.34228				8.32111			9.52657
PA2192	-1.17156	-1.28929	-1.5993		-1.07503		-1.19295
hcnA	-3.57968	-4.18565	-0.584347	-3.72846	-5.88126	-1.32462	-3.64969	-1.97731
hcnB	-4.06634	-3.69421	-0.818977	-1.77531	-4.17224		-3.95904
hcnC	-4.50508	-4.48058	-1.37594	-2.61566	-4.62844	-0.969179	-3.99918	-2.16349
PA2274	-4.5661	-4.00335	-4.1058	-1.97323	-3.59883	-2.59398	-3.54421	-2.37891
chiC	-5.98417	-7.97192	-7.19806	-7.23292	-8.02168	-5.22826	-8.29195	-4.71291
ambE	-3.86005	-3.94871	-3.33167	-3.06784	-4.2396	-2.45066	-3.75531	-2.29442
ambD	-5.47368	-4.63099	-3.74265	-3.20782	-5.03207	-2.46294	-4.4119	-2.44232
ambC	-4.96225	-4.20804	-2.92312	-3.16283	-4.44902	-2.08094	-4.82669	-2.51198
ambB	-4.31794	-3.37453	-1.14845	-2.78685	-4.0834	-0.536404	-3.47415	-2.52554
PA2327	-2.05201	-2.41884	-1.15568	-1.71674	-1.74538	-1.11809	-2.39849	-1.84116
PA2328	-2.33622	-2.98632	-1.84751	-1.21135	-3.19624	-2.57419	-2.48165
PA2329	-2.19024	-2.63118	-1.42746	-1.66017	-2.682	-1.589	-2.64512	-1.5275
PA2330	-2.60626	-3.17795	-1.84331	-1.42172	-3.75677	-2.17249	-2.65451	-1.72932
PA2331	-2.67899	-3.64027	-1.81716	-2.35757	-3.76491	-2.31413	-3.08369
PA2345	-1.56904	-2.22463	-2.55408	-0.824933	-2.72797	-1.88547	-2.21488	-1.61033
PA2365		-1.72761	-2.04611	-1.35785	-0.924773		-1.89949
PA2366		-1.98661	-2.49677	-1.54817	-1.22454	-1.32056	-2.23065
PA2367		-1.79454	-2.24	-1.85498	-1.24045	-1.07253	-2.41253
PA2368		-1.82199	-2.01847		-1.90289	-1.65015
PA2370						-1.09085	-2.01559
PA2371		-1.65444	-2.13812	-0.890182	-1.17957	-1.31214	-1.6399
PA2414	-2.26045	-1.88747	-0.810361	-1.29959	-3.18284		-3.502
PA2415	-1.95166	-2.35791			-2.33427		-2.03699
PA2423	-2.60739	-3.06704	-1.76834	-3.60646	-3.84189		-3.60865	-3.75074
PA2433	-2.20118	-3.32169	-3.44623	-2.39063	-3.71306		-3.15645
gcvT2			-1.36676			-2.075
glyA2				1.25729	1.51476	-1.4753		2.7109
gcvP2			-0.806318		0.783123	-1.34345		1.46899
gcvH2	0.669388			0.719417	1.28768		0.98565
PA2448	-1.63062	-3.03775	-3.34996	-2.47598	-3.28817	-2.25759	-3.00523	-1.76462
antA	-3.11234				1.703
antB	-2.40091
antC	-2.72054
PA2564	-1.71531	-3.3192	-4.79558	-2.74192	-2.49433	-5.52216	-3.01401	10.9483
PA2565	-2.24134	-4.01248	-4.62743	-2.36675	-2.86003	-4.97869	-3.79012	9.18922
PA2566	-2.58249	-3.75712	-4.45787	-2.77446	-2.57182	-4.5174	-3.37771	11.6967
lecA	-3.75615	-6.60184	-6.19147	-4.10924	-6.54313	-4.75612	-6.44153	-3.22168
PA2572		-1.17916	-2.31788	-0.662818		-1.37323	-1.12587
PA2573	-1.16186	-1.77488	-2.81042	-1.5143	-0.626086	-1.54754	-1.52425
pqsH	-3.15579	-4.43552	-2.66782	-3.45756	-4.19588	-1.78726	-4.30285	-2.60793
PA2588	-1.80054	-4.09014	-3.38439	-3.8312	-4.09597	-2.35703	-4.01295	-3.06113
PA2591	-2.876	-3.56432	-0.704042	-2.4044	-3.53186			-1.32797
PA2592	-2.17495	-3.64282	-1.12143	-3.26099	-3.43819	-0.509596	-3.59552
qteE	-2.79232	-3.73081	-1.68479	-1.64898	-3.22136	-1.19358	-3.16868
cpo	-1.23921	-1.25944	-2.18459	-1.53656	-2.19302	-1.59037	-1.98625
PA2747	-2.81112	-4.3703	-3.40592	-3.75371	-4.35417	-2.47836	-4.15674
PA2927	-1.02944	-2.18102	-1.50167	-1.90143	-2.38657	-0.977477	-2.47003	-1.73971
PA2939	-4.69832	-5.06825	-3.98721	-4.38718	-3.51663	-2.56773	-5.59465	-1.81026
PA3022	-1.50461	-2.32445	-0.982203	-1.3366	-2.66196	-1.11648	-2.28709
snr1	-3.08618	-3.37999	-2.30211	-2.99941	-3.65074	-1.95639	-3.70591	-3.03858
xcpP	-0.480545	-0.930608		-1.60905	-1.21632	0.619783	-0.923134	-1.65382
PA3181		-0.604196	-1.48609	-2.74239	-1.43604	-1.35725	-0.675333
pgl	-0.594358	-0.66193	-1.3165	-1.79486	-1.28801	-1.03409	-0.681403
zwf	-0.455626			-2.39653	-1.12805
PA3188	1.09764	-0.927695	-1.60666	-3.06757	-0.895596	-2.55306	-0.843832
PA3189		-0.903974	-1.66117	-2.54958	-0.731806	-2.32451
PA3190	0.585817	-1.25075	-1.93762	-2.83782	-0.58104	-2.47498	-0.942713
edd			-0.416381	-1.60087	-0.607998
gapA			-1.56356	-2.04808	-0.658523	-1.25464
PA3274	-1.48553	-1.92077	-2.99177	-0.942394	-2.43429	-2.43371	-1.81383
PA3311		-0.940921	-0.643282		-0.577079
PA3326	-2.35474	-3.68307	-2.18523	-2.57689	-3.4438	-1.30898	-4.03527
PA3327	-3.50565	-3.26701	-0.941592	-1.54358	-3.28076		-2.98472
PA3328	-5.14278	-4.61519	-1.65613	-2.35239	-4.35374	-0.987378	-4.3025
PA3329	-5.05782	-4.05561	-1.96252	-2.06419	-4.44233	-1.03403	-4.23546
PA3330	-5.37386	-4.6358	-2.02162	-2.55769	-4.82725	-1.30796	-4.67029
PA3331	-4.98617	-4.3445	-1.5203	-2.36002	-4.60687	-1.07043	-4.55443
PA3332	-5.01273	-3.91013	-1.47309	-2.43127	-5.86683	-0.849401	-4.82884
fabH2	-4.85865	-4.30104	-1.86473	-2.66173	-4.88196	-0.851259	-4.2136
PA3334	-3.64332	-3.37758	-2.03533	-1.83802	-4.17421	-0.94634	-3.21382
PA3335	-1.97814	-2.14318	-1.72116	-1.49817	-2.57761	-0.781954	-3.16037
PA3336			-1.42139	-0.912428	-1.58426	-1.22408
PA3346		-0.761228		0.393072	-0.579377	0.523545
PA3347		-0.830842	-0.885691	-0.999951	-1.21732	-0.666279		-1.45566
lecB	-4.48907	-3.95662		-4.43737	-3.0732	2.94138	-6.19417
PA3369	-1.67266	-3.93443	-2.3958	-4.18234	-3.47714	-2.16501	-4.14235
PA3370		-3.65644	-2.61515	-2.79129	-3.3019	-2.33867	-3.57504
PA3371	-3.01667	-3.77286	-2.8894	-4.34235	-3.92279	-2.55185	-3.82697
PA3416	-1.4017	-1.12243	-2.89642	0.643819	-0.579814	-2.22199	-0.517445	-1.5688
ldh	-1.2498	-1.35657	-2.96004		-0.710921	-2.2061	-0.737086	-1.6585
rhlI	-3.30636	-4.07685	-0.608749	-3.54323	-4.92243		-3.94362	-2.34516
rhlR	-2.24081	-4.04848	-3.59352	-3.55815	-3.51639	-2.48735	-3.63902	-2.32416
rhlB	-5.15899	-5.8413	-4.49334	-5.2076	-6.22123	-2.52931	-5.90011	-2.97805
rhlA	-6.60791	-6.84893	-4.77804	-5.62967	-6.85396	-2.45783	-6.99221	-2.71234
PA3520	-1.80577	-2.12021	-3.10036	-1.99419	-3.5313	-2.73815	-1.79142
PA3535	-3.02745	-3.60219	-2.69409	-2.31152	-3.73505	-2.17203	-3.67857	-1.5589
PA3676		0.986373	0.702089	0.521903	-1.35005		1.23561
PA3677		1.11172	1.4339	0.578314	-0.749165	1.26361	1.28855
PA3678	0.842023	0.526351		0.928585			0.694104
PA3688	-1.66713	-1.4881	-3.14652		-1.21426	-2.12752	-0.992267
PA3691	-1.05579	-1.94229	-2.78615	-0.965744	-3.02387	-2.18887	-2.03848
lptF	-1.14669	-2.16048	-3.50203	-0.796861	-3.08233	-2.68354	-2.38434
lasB	-7.30346	-8.4723	-6.27502	-7.72037	-8.07276	-4.74937	-8.46101	-3.83594
PA3734	-1.25169	-2.04039	-2.13874	-1.85462	-3.04818	-1.29502	-2.21763	-1.91142
PA3888		-1.39737			-2.14521		-1.25932
PA3890		-1.50983	-1.45576	-0.961062	-2.29061	-1.21832	-1.49633
PA3891		-0.627827	-2.58408	-1.35882	-1.94743	-1.95504	-0.805367
PA3904	-4.23419	-5.43581		-2.88713	-3.92456	0.690811	-3.83269	-1.95995
PA3905	-4.07803	-4.21695		-2.54132	-5.42802	0.904421	-3.32458
PA3906	-2.8542	-2.96947		-2.47858	-3.76464	0.947776	-3.20821
PA3907	-3.64839	-3.32627		-2.53662	-5.03782		-4.21153
PA3908	-2.47323	-1.96359	-0.742703	-1.57388	-2.24246		-2.3125
PA3986		-0.751029	-2.19636	-0.542039	-1.89054	-1.32607		-1.52703
PA4078	-2.33839	-4.78004	-4.62855	-4.21783	-4.87713	-3.04681	-4.96385	-3.1832
bphP	-1.43856	-2.01662	-1.45168	-2.35561	-2.05772	-1.05808	-1.84862	-2.57162
PA4129	-4.2648	-4.78782	-2.06578	-1.24131	-6.41909	-2.11189	-3.98168	-4.14135
PA4130	-3.94097	-4.32943	-1.24623	-0.60044	-5.01584	-0.817271	-3.45036	-1.68667
PA4131	-3.18646	-3.03186	-0.600246	0.429825	-2.70797	-0.624524	-2.28932
PA4132	-2.44682	-3.04261	-0.928265		-2.58022	-0.897581	-2.22829
PA4133	-5.56838	-5.90291	-0.466746	-1.87711	-5.64164	-0.492	-5.46325	-1.69097
PA4134	-3.72407	-4.03329	-1.28846	-1.32666	-3.45844	-1.84776	-3.57696	-2.77074
PA4139	-3.75594	-6.25624	-5.51056	-8.16704	-7.32785	-4.80992	-6.02061	-5.16555
PA4141	-5.98156	-9.66394	-9.13004	-8.33357	-7.19031	-6.51717	-9.19213	-4.20906
PA4142	-3.00541	-5.20435	-3.44504	-3.70251	-4.59881	-2.39877	-4.65851	-2.69843
PA4171	-1.28195	-2.18939	-2.2316	-1.70398	-3.11231	-1.61916	-2.83559
PA4172	-1.67125	-2.00013	-4.50631
piv	-3.28699	-5.43129	-0.826862	-4.82633	-5.76799	-3.76328	-5.83278	-2.08414
pqsL		-1.56152	-1.59869	-1.41105	-1.76736	-1.21183	-1.10725
mexG	-4.80523	-4.44709	-3.48554	-3.79663	-4.45419	-2.43461	-5.67895	-4.00437
mexH	-4.5743	-5.30354	-4.57736	-3.95843	-4.78062	-3.50533	-5.62355	-4.30801
mexI	-2.71204	-4.42716	-3.76844	-2.98785	-3.8374	-3.04676	-4.42528	-3.28939
opmD	-3.55059	-4.62309	-4.65298	-3.54616	-3.73762	-3.68323	-4.56115	-2.79877
phzM	-2.60917	-3.36119	-2.12728	-2.42487	-3.58179	-1.18126	-3.41686
phzA1		-7.54955	-2.29941	-7.26174	-7.57373		-6.38581
phzB1	-3.58163	-7.44047	-3.08512	-5.62622	-8.01582	-1.6984	-8.23229
phzC1
phzD1
phzE1
phzF1
phzG1
phzS	-4.19586	-5.65557	-3.55459	-4.28518	-5.40893	-2.26461	-5.28876
pprB	-1.07619	-2.70054	-3.24847	-2.12696	-2.08147	-2.51717	-2.15903	-1.27692
tadG		-1.02808	0.734878		-0.987009	1.04761	-1.11888
PA4298		-2.04745	-1.77639		-3.24592	-2.29971	-2.36096
tadD	-1.34447	-2.65984	-2.63578	-1.83515	-2.24053	-2.12033	-3.17399	-1.88998
tadC	-1.32105	-2.03185	-1.2973		-1.99057	-1.12522	-2.19145
tadA	-1.28195	-2.30174	-1.2776	-1.40544	-2.88608		-2.51684
rcpA	-0.873901	-2.17844	-1.10839	-1.03022	-2.07999		-1.995
rcpC	-1.07019	-2.41787	-1.65189	-1.55481	-2.33012		-1.93447	-1.46794
flp	-1.37184	-4.99585	-4.09627	-4.351	-2.29505	-3.53137	-4.54578
PA4311	-0.902342	-0.860897	-1.16539	0.600022	-1.11448	-0.819869	-0.87913
PA4384		-2.19514	-2.61771	-1.25067	-2.37644	-1.98615	-2.01005	-1.44822
PA4498	-2.75943			-0.910345		-0.629542
pra	-1.24829	-2.66797	-2.76932	-2.73485	-3.07878	-2.35854	-2.87853	-1.68083
PA4648	-1.3972	-2.13599	-2.20033	-1.61995	-2.46894	-1.43314	-1.88386
PA4649	-1.87627
PA4650						-1.77495
PA4651	-1.65561	-2.41768	-2.90398	-1.95284	-3.51752	-2.38315	-2.32792
PA4652		-1.19308	-1.36436		-1.78629	-1.05103
PA4677	-2.52942	-2.29053	-0.841986	-2.32628	-3.13751	-0.520761	-2.99721	-2.46956
PA4703		-1.14251	-1.85772	-1.12879		-1.61651		-1.93342
PA4738	-1.87754	-5.62676	-5.90971	-4.07868	-5.42504	-5.54883	-5.29877
PA4739	-2.04966	-5.69039	-5.97203	-5.79021	-5.99029	-5.46112	-5.40327
cueR	-2.08589	-2.95568	-2.36777	-2.75343	-3.54032	-2.03285	-2.79367	-1.43066
PA4869	-1.1575
osmE	-0.979099	-1.85714	-3.08498	-1.28855	-2.88816	-2.69993	-2.43202
PA4880	-0.461272	-0.850743	-1.62779		-1.05419	-0.7404	-1.35971
PA4916				-1.28941	-1.38671	0.738469
PA4917		-0.570568	1.25321	-1.66634	-0.617541	1.69438	-1.04587
PA4925		-2.24292	-1.79271	-1.59852	-0.822612	-1.30762	-1.70801
PA5027			-1.05687			-0.903756
phaC2	-2.61994	-2.96711	-2.85362	-2.72452	-3.1551	-2.60101	-3.10584
PA5059	-1.93195	-3.25242	-1.78809	-2.48642	-2.84935	-1.87172	-2.66991
PA5061				-1.47835	-1.10216		-1.01369	-1.45194
rmlB		-1.74461		-1.54861	-0.955064		-1.66906
rmlD		-1.6798	-1.51184	-2.11714	-0.712994	-1.23557	-1.99112
rmlC	-0.697869	-2.27297	-2.57011	-2.14952	-1.29875	-2.22986	-2.11958
PA5220	-4.0939	-4.78409	-4.1169	-4.29606	-4.5645	-3.84443	-4.61661
PA5352			-0.990977		1.44721
glcF	0.85764		-1.47188	0.808613	1.27759	-0.881495
glcE			-1.34639	0.970882	1.25381		0.874183
glcD	0.628816		-1.02542	1.36538	1.02251	-0.556912	1.20597
glcC	-0.672029	-0.630467	-1.03623		-1.67175	-1.16515	-0.873955	-1.79398
glyA1
PA5481	-1.75512	-5.25677	-4.02775	-4.71196	-5.41487	-3.66943	-5.54117
PA5482	-1.91323	-5.45003	-5.16034	-4.77453	-5.43658	-4.56889	-5.71605
PA0165
PA0433	1.29263	0.879327			1.35698		1.48332
PA0434	2.2956	2.12228			2.45086		2.60969
PA0435	1.01083	1.71036		1.24695	1.89584		2.22476
PA0485
acsA	1.98897	-0.542246	-0.761934	-0.991611	0.601114	-0.89766	-0.826844
PA1559			-0.916146	0.616971	-0.749301	-0.839072
maiA		-0.444081	-1.96524	-1.00184		-1.96251
fahA		-0.332562	-1.57765	-0.942252		-1.6532
hmgA			-1.03227	-0.432576		-0.588314
lpdV		0.410635	-1.2192	0.976206		-1.58576	0.570204	-1.44364
PA2338				1.45763
PA2339
PA2340
PA2341
mtlY
PA3038	2.21068	0.427891		-1.47783	0.695179	-1.32559	-0.623077	2.05225
PA3174
PA3205	0.603947	0.951305		0.830547	2.14191
PA3233	1.27175	-0.547808	-1.10109	-1.25387		-1.76956
PA3234	2.05938	-0.999278	-1.60212	-1.90169		-2.52488
PA3235	2.38303	-1.10293	-1.79731	-1.62527		-2.32799
PA3281	-1.41089
PA3282
PA3283					1.28165	1.06711
PA3284					1.14378
amiC					1.87133
PA3365	-0.926591				2.62167
PA3575			1.93495		1.29024	1.69783
oprC	0.79603	0.327387		-0.536812	0.532817	-1.30747	0.776232
PA4359		-1.69721	-1.82593			-2.27268	-1.41848
PA4371		-1.04366	-1.14896	-0.832531		-1.37807	-0.753402
cysN		0.680973	1.21533		0.748907	0.966845	1.42466
cysD			2.17776		0.92591	1.6865
PA4691				1.01882
PA4692
lldP	0.713149	1.07579	1.71773			1.50132
PA5168							1.19397

## Sheet: VFs
Supplementary Dataset S3. Expression of QS-activated and virulence-related genes in evolved P. aeruginosa COPD isolates compared to their corresponding initial isolates. Data shown are log2 fold change, p < 0.05.
		ID	Name	L3a	W1c	W3a	W4b	W7d	W7f	W8a	C5a
Adherence	Type IV pili	PA4525	pilA	-15.6542
		PA4526	pilB	-1.81281					-0.611031
		PA4527	pilC
		PA4528	pilD		0.762969			0.723971	0.815222	0.812651
		PA4556	pilE	-9.05276					4.75021		-4.95748
		PA3805	pilF	0.782208				0.487552
		PA5044	pilM	0.524895	1.31207	0.592402	2.33273	-0.915371	0.81089	1.53781	-2.34446
		PA5043	pilN		1.65966	1.63434	1.94737		1.98655	-1.466	-2.67301
		PA5042	pilO	-1.59391	1.74872	1.04104	1.55415	-1.61078	1.65284	-1.3953	-3.22936
		PA5041	pilP		1.26458		0.846316	-0.992671		-1.20806	-2.18975
		PA5040	pilQ	-0.606559	1.0414		0.811898	-0.919739		-2.79367	-2.27765
		PA0395	pilT
		PA0396	pilU	0.678074			0.642182	0.642182	0.590189
		PA4551	pilV	-8.61175		6.54543			8.79496		-6.71826
		PA4552	pilW	-9.46772	4.45148	6.18427			8.41434		-5.08132
		PA4553	pilX	-8.62171		5.68711			8.55432		-4.60259
		PA4554	pilY1	-11.7644	6.82246	8.71083			10.5312		-5.40727
		PA4555	pilY2	-8.63267		4.93076			7.53503		-4.61111
		PA2960	pilZ	1.38602	0.823685				0.746062
		PA4549	fimT	-7.3472		6.35706			6.78661		-8.27345
		PA4550	fimU	-9.66914	6.52034	10.2532			12.3298		-6.37079
		PA3115	fimV		0.906694		0.923958	0.285118	0.432169	0.900234
		PA4547	pilR			-0.781078			-1.20688
		PA4546	pilS	0.835571
		PA0408	pilG	1.198		1.15354	0.983595	0.77871	0.98859	1.19816
		PA0409	pilH	0.665361		1.11874			1.01222	1.01819
		PA0410	pilI	0.53057		1.15787			0.929638	1.09232
		PA0411	pilJ	0.52924		0.890776	0.528112		0.57976	1.4946
		PA0412	pilK							1.46618
		PA0413	chpA				0.75825		-0.603363	1.27764
		PA0414	chpB				0.855259			1.2839
		PA0415	chpC
		PA0416	chpD
		PA0417	chpE
Effector delivery system	H2-T6SS	PA1511	vgrG2a
		PA1512	hcpA
		PA1656	hsiA2	-1.77975	-3.00529	-0.778728	-2.82826	-3.55082		0.73714	-2.31319
		PA1657	hsiB2	-2.52285	-3.96827	-1.49989	-4.35204	-5.12491	-0.709765	0.837269	-2.15007
		PA1658	hsiC2	-2.67492	-4.2056	-1.98057	-3.63015	-4.98551	-1.20231	1.08102	-1.49155
		PA1659	hsiF2	-2.07708	-2.9175	-1.55432	-2.16323	-3.45724	-1.00161	-6.3915
		PA1660	hsiG2	-2.18122	-3.35827	-1.7924	-2.54858	-3.71496	-1.36063	-4.50712
		PA1661	hsiH2		-3.57195	-1.84736	-1.6743	-3.49463	-1.43527	0.583829
		PA1662	clpV2	-2.59496	-3.65396	-2.05928	-2.78065	-3.7538	-1.1504	-0.814464	-1.32293
		PA1666	lip2	-3.23627	-3.47521	-2.10009	-2.69135	-3.30857	-1.29819	1.48914
		PA1667	hsiJ2	-2.05309	-3.51108	-1.6489	-1.98469	-3.12843	-1.12255	0.989509
		PA1668	dotU2	-2.66738	-3.53482	-1.95245	-2.38917	-3.36278	-0.989907	1.29436
		PA1669	icmF2	-1.88948	-3.15145	-1.36456	-2.30819	-2.86999	-0.727495	1.0777	-1.27904
		PA1670	stp1	-2.23295	-2.83116	-1.18568	-1.70519	-2.38672		0.525848	-1.85844
		PA1671	stk1	-1.00654	-1.0869		-1.04599	-2.56163
	H-2 T6SS secreted effectors	PA3487	pldA	-11.136	-1.62775	-1.37439	-1.09308	-7.61475	-1.88612	-3.82697
	H3-T6SS	PA2360	hsiA3		-1.80301	-2.30509	-1.96404	-1.3047	-1.81708	-0.845902
		PA2361	icmF3		-0.981835	-1.22025	-0.916336	-0.686512	-0.919957	-0.945818
		PA2362	dotU3			-1.41979
		PA2363	hsiJ3		-1.18077	-1.70112	-1.07451	-0.761412	-1.04136	-0.762835
		PA2364	lip3			-1.14475		0.765624
		PA2365	hsiB3		-1.72761	-2.04611	-1.35785	-0.924773		-1.30449
		PA2366	hsiC3		-1.98661	-2.49677	-1.54817	-1.22454	-1.32056	1.31617
		PA2367	hcp3		-1.79454	-2.24	-1.85498	-1.24045	-1.07253	0.998497
		PA2368	hsiF3		-1.82199	-2.01847		-1.90289	-1.65015
		PA2369	hsiG3		-0.865456	-1.7934	-1.07018		-0.873457	0.677558
		PA2370	hsiH2		-1.31165	-1.67476			-1.09085	0.716751
		PA2371	clpV3		-1.65444	-2.13812	-0.890182	-1.17957	-1.31214	0.570204
		PA2373	vgrG3			-1.47929
	H1-T6SS	PA0071	tagR
		PA0072	tagS	1.26847					7.55877
		PA0073	tagT	1.35658	0.878333				1.05477	1.0252
		PA0074	ppkA	1.32612	0.610419				-0.585493	0.702813
		PA0075	pppA	1.74075
		PA0076	tagF/pppB	2.01071
		PA0077	icmF1/tssM1	1.63089	0.659765					0.796295
		PA0078	dotU1	1.71447						1.0514
		PA0079	hsiJ1	1.88373	0.786269
		PA0080	lip1	2.14891							1.43446
		PA0081	fha1	1.07831	1.2314	0.775563		0.823461	0.510201	0.776148
		PA0082	hsiA1	1.51351	1.18885	2.08747			1.94814
		PA0083	hsiB1/vipA/tssB	2.2151	0.626749	0.591433					2.67773
		PA0084	hsiC1/vipB/tssC	2.20962	0.735848	0.639807				0.778123	2.81157
		PA0085	hcp1	3.14898	0.530495					0.876366	2.01681
		PA0086	hsiE1	2.35294	0.862316	0.986775	1.13959		0.816714	1.25377
		PA0087	hsiF1/tssE	2.629	1.19053	1.33724			1.0928
		PA0088	hsiG1/tssF	2.49571	0.747446						1.48462
		PA0089	hsiH1/tssG	2.68997							1.63204
		PA0090	clpV1	2.15136	0.856089	0.845619	0.827596			1.08497
		PA0091	vgrG1a	2.58002	1.00091		0.979986			1.23783
	T3SS	PA1690	pscU
		PA1691	pscT
		PA1692	pscS
		PA1693	pscR	-2.59913
		PA1694	pscQ							-1.00814
		PA1695	pscP					-2.69955
		PA1696	pscO
		PA1697	pscN			1.2172			1.71389
		PA1698	popN						1.4248
		PA1699	pcr1
		PA1700	pcr2
		PA1701	pcr3
		PA1702	pcr4
		PA1703	pcrD				1.11294
		PA1704	pcrR						1.86003
		PA1705	pcrG		1.71445			-2.37025			-2.63011
		PA1706	pcrV			-0.716575		-2.05846
		PA1707	pcrH		1.21768			-2.96822
		PA1708	popB			-1.27545		-2.18831	-0.900593		-1.48807
		PA1709	popD		0.710942	-1.94067		-2.49924	-1.3508
		PA1710	exsC				-0.990949	-1.63815
		PA1711	exsE
		PA1712	exsB					-1.70676
		PA1713	exsA		0.764932	1.25709		-1.19199	1.6401	-1.23583
		PA1714	exsD					-1.45005	0.925252	-0.828639
		PA1715	pscB						1.61922
		PA1716	pscC	-1.09959	1.36686	1.50066			2.06385	-0.967956
		PA1717	pscD		1.048	1.13201			1.93097	1.35075
		PA1718	pscE		1.16585			-1.81068		1.94475
		PA1719	pscF		1.15442			-1.82419
		PA1720	pscG				1.51785			1.68718
		PA1721	pscH
		PA1722	pscI					-1.58926		1.85423
		PA1723	pscJ		1.25681		1.51504			-1.12391
		PA1724	pscK							-2.74183
		PA1725	pscL
	T3SS secreted effectors	PA3841	exoS		6.44488	8.51811		10.0248	9.99844
		PA0044	exoT		0.557094			-1.19089
		PA2191	exoY	-1.19262		-1.01279		-1.90237
Motility	Flagella	PA1077	flgB	0.969285			-1.20986
		PA1078	flgC	1.27766							1.61228
		PA1079	flgD	1.18263			-1.61218		-1.15579	-1.22431
		PA1080	flgE	0.769894			-1.66871	0.421556	-0.908896	-1.04098
		PA1081	flgF	0.8704			-0.978285	0.704248
		PA1082	flgG	1.05734			-0.50456	0.534499
		PA1083	flgH	0.996912					-0.693371
		PA1084	flgI	0.995192				0.609899
		PA1085	flgJ	0.896571			-0.679664	0.830751	-0.544627
		PA1086	flgK	0.905909				3.60458			2.56807
		PA1087	flgL	0.705679				7.81527			11.8084
		PA1092	fliC	-0.972471				8.8074			12.6961
		PA1093	fleI/flaG	-0.695268				8.72202			13.3185
		PA1094	fliD	-0.428393				9.07402			15.1017
		PA1095	fliS	-0.624729				7.82258			13.1882
		PA1096	fleP/fliT	-0.562306				8.07653			9.86184
		PA1097	fleQ		-0.612034		-0.353704	-0.36704
		PA1098	fleS			1.46799			1.47093
		PA1099	fleR	0.526493	-0.555484
		PA1100	fliE			1.44382	0.788832		1.30489
		PA1101	fliF	0.692367		0.951364			0.732411
		PA1102	fliG	0.49072
		PA1103	fliH	0.843351		-0.472789			-0.604412
		PA1104	fliI	0.799458
		PA1105	fliJ
		PA1441	fliK	0.472812	-0.767546	0.692185	-1.10145	0.593776	0.621177
		PA1442	fliL			1.19639			0.99346
		PA1443	fliM			0.598981		0.474137	0.592089
		PA1444	fliN			-0.728758			-0.795442
		PA1445	fliO
		PA1446	fliP					1.11348
		PA1447	fliQ
		PA1448	fliR
		PA1449	flhB
		PA1452	flhA			1.77412		0.733183	1.65485
		PA1453	flhF			0.797885	-0.450912		0.833959
		PA1454	fleN	0.665286			0.394782		0.365103
		PA1455	fliA	0.536135			0.581046		0.35308	0.836197
		PA3350	flgA	0.896037		0.64959
		PA3351	flgM			1.59458	1.14859		1.7035	0.956688
		PA3352	flgN			1.85355	0.487995		1.85594
		PA4953	motB					0.544714
		PA4954	motA			0.873591			0.852484
		PA1460	motC
		PA1461	motD
		PA3526	motY	-0.891437		2.32458		0.434194	2.38159
Exotoxin	ExoA	PA1148	toxA	-1.22128	-2.3862	-2.28341	-1.31549	-3.01742	-2.27932	-2.24174
	Non-hemolytic phospholipase C	PA3319	plcN	-0.853627			0.999023		1.05409
	Phospholipase C	PA0026	plcB	-0.654704				-3.14576			-2.27582
	PLC	PA0844	plcH	-0.875423
Exoenzyme	Alkaline protease	PA1249	aprA	-6.45853	-6.55931	-6.3185	-6.53696	-6.80588	-5.53145	-6.78251	-2.97936
	Protease IV	PA4175	prpL	-3.28699	-5.43129	-4.50631	-4.82633	-5.76799	-3.76328	0.875341	-2.08414
	LasA	PA1871	lasA	-6.03301	-6.54243	-5.09434	-5.99342	-6.52942	-3.35649	0.970655	-5.00927
	LasB	PA3724	lasB	-7.30346	-8.4723	-6.27502	-7.72037	-8.07276	-4.74937	-3.67857	-3.83594
Immune modulation	LPS	PA3160	wzz	-13.6852					-0.456912
		PA3159	wbpA	-13.7902
		PA3158	wbpB	-11.6121
		PA3157	PA3157	-10.7523
		PA3156	wbpD	-10.8908
		PA3155	wbpE	-11.6279
		PA3154	wzy	-10.2246
		PA3153	wzx	-9.76216
		PA3152	hisH2	-9.08504
		PA3151	hisF2	-9.92785	0.461064
		PA3150	wbpG	-11.5124
		PA3149	wbpH	-10.9529
		PA3148	wbpI	-10.7237
		PA3147	wbpJ	-10.4655
		PA3146	wbpK	-9.72812
		PA3145	wbpL	-10.9716
		PA3143	PA3143	-8.46708
		PA3142	PA3142	-8.81672
		PA3141	wbpM	-0.790436
	Rhamnolipid	PA3479	rhlA	-6.60791	-6.84893	-4.77804	-5.62967	-6.85396	-2.45783	-4.14235	-2.71234
		PA3478	rhlB	-5.15899	-5.8413	-4.49334	-5.2076	-6.22123	-2.52931	-6.19417	-2.97805
		PA1130	rhlC	-2.47195	-2.26953		-1.53958	-2.06612	-0.732729	-2.14173	-2.14569
Biofilm	Acylhomoserine lactone synthase	PA0005	hdtS
	Alginate	PA3540	algD	-0.982896	6.84371	1.22169			1.40292
		PA3541	alg8		5.1806				1.17309
		PA3542	alg44		5.15939
		PA3543	algK		4.33412
		PA3544	algE		4.55451
		PA3545	algG		3.74263
		PA3546	algX		4.29597		1.81188
		PA3547	algL		4.80305
		PA3548	algI		3.38655
		PA3549	algJ		3.73232				-1.95252
		PA3550	algF		5.03111				-1.77276
		PA3551	algA	-0.951814	5.40322
		PA5322	algC				-0.585062	-0.660111
		PA0762	algU		1.16509	1.53864	1.71232	0.447309	1.64847	0.905695
		PA0763	mucA				0.71522	-0.936906
		PA0764	mucB		0.6388	1.2226	0.394689		1.23691
		PA0765	mucC			1.11956			1.17081
		PA0766	mucD		-0.469116	-0.495408	-0.924678	-0.37392	-0.500814	-0.597099
		PA5261	algR	-0.351029				-0.311499
		PA5262	algZ		-0.518969	-0.643633	-0.404113
		PA4446	algW				-0.949141
		PA4033	mucE
		PA3649	mucP				0.67557
		PA5253	algP/algR3			-0.517629			-0.515482
		PA5255	algQ	1.09829	-0.50731	-0.6555	-0.9996	0.375527	-0.6895
	Quorum sensing	PA3477	rhlR	-2.24081	-4.04848	-3.59352	-3.55815	-3.51639	-2.48735	0.76042	-2.32416
		PA3476	rhlI	-3.30636	-4.07685	-0.608749	-3.54323	-4.92243		-1.2699	-2.34516
		PA1430	lasR			-1.07999		-0.862717	-0.82007
		PA1432	lasI	-5.15784	-4.33313	1.00074	-4.07313	-4.23069	1.40643	1.67422	-2.65003
Nutritional/Metabolic factor	Pyochelin	PA4222	pchI			-1.71423		0.966595	-1.80059		1.57459
		PA4223	pchH			-2.29443		1.04725	-1.93837		2.77687
		PA4224	pchG			-2.8148			-2.28626		2.64283
		PA4225	pchF			-2.66788			-2.7187		2.59844
		PA4226	pchE			-2.99321		0.91184	-2.97236		2.86297
		PA4227	pchR	-0.975276	-1.19424	-2.72825		1.16257	-2.15027	-5.46325
		PA4228	pchD			-3.69179			-3.64622		3.13844
		PA4229	pchC			-4.06059	-1.2058		-3.81307		2.27357
		PA4230	pchB		-0.90313	-4.31113	-1.2298	0.744385	-4.19731		3.65961
		PA4231	pchA			-3.98446			-3.77193		2.76753
		PA4221	fptA	0.875802		-2.72895		1.39968	-2.41183	-2.22829	3.06888
	Pyocyanin	PA4210	phzA1		-7.54955	-2.29941	-7.26174	-7.57373		-1.84862
		PA4211	phzB1	-3.58163	-7.44047	-3.08512	-5.62622	-8.01582	-1.6984	-2.48603
		PA4212	phzC1
		PA4213	phzD1
		PA4214	phzE1
		PA4215	phzF1
		PA4216	phzG1
		PA1899	phzA2	-3.37861	-6.91083	-3.12616	-5.62507	-6.51978	-1.63335	0.80088	-3.51142
		PA1900	phzB2	-4.66961	-6.53546	-4.81547	-5.97131	-4.8641	-3.44937	-1.44871	-2.05645
		PA1901	phzC2
		PA1902	phzD2
		PA1903	phzE2
		PA1904	phzF2
		PA1905	phzG2
		PA4209	phzM	-2.60917	-3.36119	-2.12728	-2.42487	-3.58179	-1.18126	-1.43451
		PA4217	phzS	-4.19586	-5.65557	-3.55459	-4.28518	-5.40893	-2.26461	-3.98168
		PA0051	phzH	-1.48929	-2.52697	-2.53995	-1.42796	-2.99671	-2.3228	-2.29883
	Pyoverdine	PA2385	pvdQ		-3.03229	-3.58004	-2.74207	-4.85066	-3.46134	1.2291
		PA2386	pvdA		-3.01114	-4.32693	-4.58402	-4.91359	-3.37718	-8.29195
		PA2392	pvdP		-2.57018	-2.97336	-2.60021	-4.8392	-2.69313	-4.82669
		PA2393	pvdM		-2.85389	-3.72837	-2.75761	-4.77895	-3.48934	-3.47415
		PA2394	pvdN		-3.21854	-3.96806	-3.56074	-4.1544	-3.70742	1.28702
		PA2395	pvdO	-3.27088	-3.61371	-4.43026	-4.75899	-5.07321	-4.23962	-1.65425
		PA2396	pvdF	-10.2005
		PA2397	pvdE	-8.67445
		PA2399	pvdD	-10.4451
		PA2400	pvdJ	-11.4577
		PA2402	pvdI	-4.13929	-3.0565	-3.93614	-2.98376	-5.3523	-3.84795	-2.39849
		PA2413	pvdH	-3.776	-3.70921	-3.9179	-4.29394	-5.70027	-3.2048	-2.41253
		PA2424	pvdL	-3.17722	-3.43764	-4.33831	-3.73071	-5.24062	-3.85191	-0.999975
		PA2425	pvdG	-2.53867	-2.9964	-2.81807	-2.46581	-3.85785	-3.42435	-1.47835
		PA2426	pvdS	-3.39602	-3.53848	-4.22977	-0.98397	-2.40863	-3.48908	-7.06983
		PA2427	pvdY	-8.26861
		PA2398	fpvA	-10.4234
Antimicrobial activity/Competitive advantage	Hydrogen cyanide production	PA2193	hcnA	-3.57968	-4.18565	-0.584347	-3.72846	-5.88126		-2.8784	-1.97731
		PA2194	hcnB	-4.06634	-3.69421	-0.818977	-1.77531	-4.17224		-3.23258	-2.16349
		PA2195	hcnC	-4.50508	-4.48058	-1.37594	-2.61566	-4.62844	-0.969179	-3.76377	-1.62151
Regulation	GacS/GacA two-component system	PA0928	gacS	0.745643
		PA2586	gacA					0.755871
