# Supplementary material for: Evolution of lasR mutants in polymorphic Pseudomonas aeruginosa populations facilitates chronic infection of the lung
Source: Nat Commun. 2023 Sep 25;14:5976. doi: 10.1038/s41467-023-41704-w (PMC10519970; doi:10.1038/s41467-023-41704-w)
Supplement: Supplementary file 8 — Source Data [file 41467_2023_41704_MOESM8_ESM.zip]

Archive with 39 entries (38 files):
- Source Data/
- Source Data/Figure S19.xlsx
- __MACOSX/Source Data/._Figure S19.xlsx
- Source Data/Figure S15.xlsx
- __MACOSX/Source Data/._Figure S15.xlsx
- Source Data/Figure S7.xlsx
- __MACOSX/Source Data/._Figure S7.xlsx
- Source Data/Figure S6.xlsx
- __MACOSX/Source Data/._Figure S6.xlsx
- Source Data/Figure S14.xlsx
- __MACOSX/Source Data/._Figure S14.xlsx
- Source Data/Figure 1.xlsx
- __MACOSX/Source Data/._Figure 1.xlsx
- Source Data/Figure S13.xlsx
- __MACOSX/Source Data/._Figure S13.xlsx
- Source Data/Figure S1.xlsx
- __MACOSX/Source Data/._Figure S1.xlsx
- Source Data/Figure S12.xlsx
- __MACOSX/Source Data/._Figure S12.xlsx
- Source Data/Figure S11.xlsx
- __MACOSX/Source Data/._Figure S11.xlsx
- Source Data/Figure 4.xlsx
- __MACOSX/Source Data/._Figure 4.xlsx
- Source Data/Figure 5.xlsx
- __MACOSX/Source Data/._Figure 5.xlsx
- Source Data/Figure S10.xlsx
- __MACOSX/Source Data/._Figure S10.xlsx
- Source Data/Figure S9.xlsx
- __MACOSX/Source Data/._Figure S9.xlsx
- Source Data/Figure 2.xlsx
- __MACOSX/Source Data/._Figure 2.xlsx
- Source Data/Figure S5.xlsx
- __MACOSX/Source Data/._Figure S5.xlsx
- Source Data/Figure S16.xlsx
- __MACOSX/Source Data/._Figure S16.xlsx
- Source Data/Figure 3.xlsx
- __MACOSX/Source Data/._Figure 3.xlsx
- Source Data/Figure S8.xlsx
- __MACOSX/Source Data/._Figure S8.xlsx
