# Supplementary material for: Evolution of lasR mutants in polymorphic Pseudomonas aeruginosa populations facilitates chronic infection of the lung
Source: Nat Commun. 2023 Sep 25;14:5976. doi: 10.1038/s41467-023-41704-w (PMC10519970; doi:10.1038/s41467-023-41704-w)
Supplement: Supplementary file 8 — Source Data [file 41467_2023_41704_MOESM8_ESM.zip › Source Data/Figure S19.xlsx]

## Sheet: Fig. S19a
	Cd33	Cd40	Cd80	Klrc1	Ctla4	Ctss	Tap1	Hspa1a	Hspa1b	Tlr1	Tlr2	Tlr6	Tlr7	Tlr8	Relt	Nfkbie	Ikbke	Myd88	Vav1	Prkcd	Jak2	Bid	Bcl3	Fos	Syk	Cd40	S100a8	S100a9	Nos2	Irf1	Irf5	Irf8	Irf7	Irf9	Stat1	Stat4	Isg15	Oas1a	Oas1g	Oas2	Oas3	Ifi204	Gbp3	Gbp5	Card9	Nlrc4	Nlrp3	Naip2	Mefv
W1a	1.61233	0.966791	2.34353	0.458017	1.78473	2.43798	1.37192	0.609638	1.0596	1.14668	2.66984	2.59996	1.16503	0.843694	1.69889	1.75343	2.27281	0.84638	2.04011	0.793788	0.679222	1.54685	1.35091	1.19679	1.02974	0.966791	4.55563	3.93003	2.45475	1.05347	1.06145	0.628311	2.56426	0.655621	1.31653	0.38039	3.39889	2.47495	2.91223	1.4093	2.70563	3.32926	1.31088	2.05199	0.858246	1.02791	2.83226	1.53282	3.3969
W1a+W1c	0.817591	0.492025	2.14618	1.2353	2.08321	2.03798	0.996841	1.47373	1.95866	0.537754	2.68382	2.51731	0.935723	0.216535	1.38598	1.45391	1.78569	0.758834	1.7732	0.456931	0.510411	1.12234	1.11332	0.708966	0.612003	0.492025	3.6098	3.02903	1.62411	0.751039	0.746322	0.395389	1.69709	0.259686	0.927631	1.13181	2.70741	1.8155	1.92891	0.0252106	1.58431	2.70843	1.08728	1.61032	0.376253	0.5186	2.69605	1.15792	2.95447
W1c	1.64992	1.11696	3.09557	0.322374	1.61164	2.55842	1.67328	1.42243	1.68625	1.28005	3.50614	3.13807	1.27707	0.797214	1.77303	2.44396	2.79673	1.23468	2.39057	0.971894	0.988417	1.58698	2.09372	0.664029	1.34974	1.11696	3.65331	3.16866	2.59929	1.31345	1.32414	0.738049	2.68453	0.730907	1.57473	0.693815	3.56807	2.69181	2.84693	1.01621	2.60667	3.59657	2.01707	2.62965	0.679412	1.27177	3.96093	1.80227	4.27342
[truncated: 39 more columns]

## Sheet: Fig. S19b
	Tnf	Il1a	Il1b	Il1r2	Il1rn	Il1f6	Il10	Il10ra	Il12a	Il12rb1	Il15	Il17ra	Il18rap	Il21r	Il23a	Inhba	Csf1	Csf1r	Csf2	Csf2ra	Csf2rb	Csf2rb2	Csf3r	Ifnar2	Ifngr2	Tnfsf13	Ccl1	Ccl2	Ccl7	Ccl17	Ccr1	Ccr2	Cxcl1	Cxcl10	Cxcl13	Cxcr2	Cxcl11
W1a	5.67947	3.90337	4.46776	4.90407	4.7166	6.49605	2.76096	0.880726	1.75284	1.40418	0.7567	0.510986	0.701414	0.715623	3.777	1.91182	0.566319	0.790837	1.82948	1.24698	1.93196	2.354	2.54137	0.574295	1.0917	0.941288	5.20237	5.83697	4.67199	0.837959	3.37373	1.2525	4.94871	5.05858	5.0839	2.62518	6.57447
W1a+W1c	5.31691	3.92953	4.44699	4.67744	5.13144	5.24039	2.52811	0.548549	1.16011	0.912009	0.536766	0.0911602	0.429163	0.537133	3.08666	0.992823	0.25831	0.501895	1.65476	0.724821	1.42708	1.8534	1.52256	0.382558	0.917727	0.430627	4.80277	5.05298	4.2413	1.5296	3.14552	0.810887	4.37981	4.80955	4.36397	1.84149	4.37981
W1c	6.36805	4.65766	5.344	5.20516	5.97995	5.57485	3.399	1.17452	1.69108	1.32	0.75359	0.508309	0.989588	0.65599	4.76805	2.9493	0.857666	1.12294	2.32431	1.32814	2.37164	2.78379	2.66839	0.844439	1.24291	0.727802	4.35172	6.11166	5.26755	1.23517	3.6339	1.4017	5.57226	5.94684	5.74243	2.34914	5.57226

## Sheet: Fig. S19c
	Mmp9	Mmp14	Lif	Itga1	Itgal	Itgb2	Itgam	Magi1	Vtn	Flt1	Flt4	Pdgfra	Fgf1	Fgf10	Chad	Muc5b	Col4a2	Col4a3	Col4a6	Col12a1
W1a	3.1845	1.31788	0.827455	-1.2956	0.615078	1.57536	2.35387	-0.839282	-0.864057	-0.679191	-0.875552	-1.10675	-0.692361	-1.07721	-0.282605	-0.603802	-0.614554	-1.03818	-0.775763	-1.22423
W1a+W1c	1.98041	1.05797	0.582599	-1.20012	0.413695	1.38022	1.69846	-0.676038	-0.648155	-0.657205	-0.751097	-0.904139	-0.554616	-0.730769	0.0231621	-0.018818	-0.537909	-0.953175	-0.708461	-1.07115
W1c	2.67709	1.84022	1.18465	-1.51606	0.818357	1.81939	2.53236	-1.15394	-1.14435	-1.09213	-0.864567	-1.18849	-1.23698	-1.16058	-0.204713	0.518264	-0.709049	-1.6106	-1.33719	-1.50639

## Sheet: Fig. S19d
	Tnf	Il1rn	Il22	Il17ra	Ccr2	Csf2rb2	Csf3r	Cxcl2	Ccr1	Cxcr2	Cxcl1	Cxcl13	Cxcl17	Mmp9	Muc5b	Il1r2	Csf2rb	Cxcl9	Cxcl3	Gdf3	Gdf15	Ikbke	Lcn2	Tnfrsf1b	Cxcl10	Ppbp	Il17a	Ccl12	Il1b	Csf2ra	Il1f9	Csf1	Relt	Cxcl16	Tnfsf14	Xcl1	Ccl3	Tnfrsf8	Ltb	Csf1r	Ccl19-ps3	Il6	Ccr9	Cxcl14	Ccl25	Ccr3	Il1rap	Pf4	Gdf10
W1a	-3.53628	-2.58823	-5.26935	-0.391581	-0.15238	-1.5319	-1.44827	-3.10249	-1.56413	-1.41364	-2.70341	-2.84215	-1.24465	-1.93378	-1.16933	-1.87399	-1.37763	-2.92815	-2.7899	-1.42121	-1.77653	-2.00068	-1.91451	-1.42288	-3.56899	-0.822337	-3.29132	-1.88942	-2.19281	-0.82681	-2.58229	-0.62702	-0.883677	-0.896424	-1.04978	-1.81876	-3.64585	-1.18653	-0.802163	-0.60526	2.44255	-1.97132	-0.158928	-0.102493	-0.212817	1.40141	-0.462974	-0.0933054	0.4358
W1a+W1c	-1.99973	-2.26856	-1.90842	-0.0915907	0.0108721	-0.17243	-0.805235	-2.51597	-1.09991	-1.07213	-1.58456	-0.718664	-0.603016	-1.14543	-0.269949	-1.20072	-0.179995	-0.163368	-2.41461	-0.452556	-1.91277	-0.754119	-0.816742	-0.650869	-1.94266	-1.03372	0.664555	-1.34735	-2.19957	0.300925	-2.67353	-0.592258	-0.280163	-0.129659	-0.797423	-0.699496	-3.11474	-1.50696	0.241089	-0.0574299	-2.9028	-2.62503	-2.05763	-0.794434	-1.69319	-1.43469	-0.781028	-0.930555	-0.963754
W1c	-3.15191	-3.15253	-3.08264	-0.476248	-0.70594	-1.39416	-1.8521	-4.02453	-1.96455	-1.3227	-2.5814	-2.24709	-1.09574	-1.63034	-0.777023	-2.08699	-1.24484	-0.992687	-3.60375	-1.2555	-2.18616	-2.31171	-1.62144	-1.74654	-1.65843	-0.339416	-0.493997	-2.20939	-2.62901	-0.68278	-3.81144	-0.961755	-0.965245	-0.684191	-1.37344	-0.684349	-4.35547	-1.90098	-0.281992	-0.620497	-0.426179	-2.30951	0.106188	-0.278265	0.242475	-0.384083	-0.731362	-1.18395	0.34571
[truncated: 44 more columns]

## Sheet: Fig. S19e
	L3.vs.L1	W3.vs.W1	C5.vs.C1
Acox1	-1.33029	0.232174	1.90252
Actb	-1.32376	0.523541	1.61516
Actg1	-6.63588	0.595934	1.0259
Atg3	-1.32131	0.201106	1.92509
Casp1	-4.92658	0.154312	-0.190589
Vav1	-2.75104	0.0222077	0.637211
Ncf1	1.19166	-0.132448	-1.49296
Ephx1	-1.93046	-0.74871	1.05124
Gnb4	2.01137	-0.0338891	0.938356
Xpo1	-2.05984	-0.0800457	-0.540426
H2ac21	1.30982	-0.558479	1.30495
Sec22b	-3.3243	0.361313	0.761387
Cox5a	1.47206	-0.282122	1.34048
Ccl28	2.86582	0	-2.54025
Il8	0.819289	0.0100723	2.75826
Cxcl1	2.70934	0	-4.04986
Cxcl17	-1.51412	-0.148094	-1.76024
Igfbp2	1.48804	-0.269572	-1.69599
Muc5ac	1.5153	-0.524713	0.911789
Apbb1ip	-1.96095	0.494946	-0.385299
Arhgef2	-2.09189	-0.706828	0
Asap1	-2.42891	0.548191	0
Atp5j	-1.91806	0	0.74139
Cd47	-1.34273	1.31492	0.922195
Cdc37	-2.26282	-0.661927	0.306721
Clta	-2.82008	0.847763	1.89291
Fga	-0.184497	-1.36318	1.25913
Fpr1	-2.6567	0.433249	1.0142
Gnas	-2.077	0.831835	-0.301517
Gng12	1.25938	-0.802708	-0.530513
Hspb1	-0.321124	-1.29372	-3.65792
Igfbp7	0.316162	-0.533281	-2.23811
Ilk	-2.43893	-0.222511	0.235675
Lpo	1.70257	0.337781	-1.36401
Mlkl	3.11867	0	0
Muc7	0.240174	-1.44372	-1.71497
Ppp3ca	-2.65075	0.266509	0.561701
Prkcb	-2.42823	0.789516	1.09466
Psma2	-0.855946	1.45463	3.21403
Psmc6	-2.34441	-0.7006	-0.130768
Rab10	-2.0919	0.549324	0.25899
Rac1	-0.00770256	-0.628788	-0.412229
Raf1	-2.20524	0.341252	1.42027
Rpl14	-3.84723	-1.53593	-0.740652
Rpl15	-2.03767	-0.269287	0
Rpl17	-2.27872	0	0.269989
Rpl18	-3.10975	0.56233	0.489594
Rpl30	-2.09649	1.09417	0.551924
Rpl7a	-3.87663	-0.977903	0.259499
S100a10	-1.19187	-1.71133	-1.10976
S100a16	0.0599578	-0.389947	-2.23455
Uqcrfs1	-3.21664	0.506951	0.50721
Sod1	1.02307	1.02639	0.444601
Tlr2	0.0121281	1.54339	1.64578
