# Supplementary material for: Evolution of lasR mutants in polymorphic Pseudomonas aeruginosa populations facilitates chronic infection of the lung
Source: Nat Commun. 2023 Sep 25;14:5976. doi: 10.1038/s41467-023-41704-w (PMC10519970; doi:10.1038/s41467-023-41704-w)
Supplement: Supplementary file 8 — Source Data [file 41467_2023_41704_MOESM8_ESM.zip › Source Data/Figure S15.xlsx]

## Sheet: Fig. S15
Hours	W1a	W1c	W1a+W1c	Control
24	0
48	1
48	1
72	1
96	1
96	1
120	1
120	1
120	1
120	1
120	1
120	1
120	1
130	1
130	1
130	1
24		0
48		0
75		0
96		0
120		0
130		0
144		0
144		0
144		0
144		0
144		0
144		0
144		0
144		0
144		0
24			0
48			0
72			1
96			1
96			1
120			1
120			1
120			1
120			1
120			1
120			1
120			1
130			1
130			1
130			1
144			1
144			1
144				0
144				0
144				0
144				0
144				0
144				0
144				0
144				0
144				0
144				0
