# Supplementary material for: Evolution of lasR mutants in polymorphic Pseudomonas aeruginosa populations facilitates chronic infection of the lung
Source: Nat Commun. 2023 Sep 25;14:5976. doi: 10.1038/s41467-023-41704-w (PMC10519970; doi:10.1038/s41467-023-41704-w)
Supplement: Supplementary file 8 — Source Data [file 41467_2023_41704_MOESM8_ESM.zip › Source Data/Figure S7.xlsx]

## Sheet: Fig. S7
	Percent
CAA	1.234	1.112	0.318	0.364	0.331	0.401
CAA+Tranferrin	60	16.3	33.3	31	12.5	14.8
	CFU
CAA	8.80618	9.25042	9.04139	9.31387	9.13354	9.20951
CAA+Tranferrin	8.8451	8.89209	9.17026	8.716	8.88081	9.13988
