# Supplementary material for: Evolution of lasR mutants in polymorphic Pseudomonas aeruginosa populations facilitates chronic infection of the lung
Source: Nat Commun. 2023 Sep 25;14:5976. doi: 10.1038/s41467-023-41704-w (PMC10519970; doi:10.1038/s41467-023-41704-w)
Supplement: Supplementary file 8 — Source Data [file 41467_2023_41704_MOESM8_ESM.zip › Source Data/Figure S6.xlsx]

## Sheet: Fig. S6a
	Percent
99:1	51	47.4	47.9	46.7	8.97	4.93
1:1	35.7		31.3	20.9	14.8	55.9
1:99	99.7	99.6	99.2	98.9	99.6	98.9
	CFU
99:1	7.91381	8.08636	7.25527	7.07918	7.44716	7.41497
1:1	8.14613	7.53148	7.90309	8.19866	7.94448	7.53148
1:99	8.60206	8.52892	8.18752	8.42813	8.44716	8.15229

## Sheet: Fig. S6b
	fitness
99:1	2.01301	1.95043	1.95913	1.93823	0.989243	0.710439
1:1	-0.255543		-0.341412	-0.57803	-0.760178	0.102973
1:99	0.525939	0.400564	0.0977865	-0.0418316	0.400564	-0.0418316
