# Supplementary material for: Evolution of lasR mutants in polymorphic Pseudomonas aeruginosa populations facilitates chronic infection of the lung
Source: Nat Commun. 2023 Sep 25;14:5976. doi: 10.1038/s41467-023-41704-w (PMC10519970; doi:10.1038/s41467-023-41704-w)
Supplement: Supplementary file 8 — Source Data [file 41467_2023_41704_MOESM8_ESM.zip › Source Data/Figure S14.xlsx]

## Sheet: Fig. S14a
	Percent
99:1	1.73913	2.89017	2.54237	3.92157	1.36054	2.46914
1:1	6.4	6.44444	8.54701	3.82514	2.41287	3.75
1:99	59.2075	46.7652	53.0837	47.0716	30.6773	38.7863
	CFU
99:1	8.66276	8.53908	8.67394	8.78675	8.76938	8.81158
1:1	8.69897	8.95424	8.67025	8.86451	8.87274	8.80618
1:99	8.93349	9.03423	8.95809	8.96473	8.7007	8.87967

## Sheet: Fig. S14b
	fitness
99:1	0.243587	0.469296	0.412059	0.606469	0.135297	0.399038
1:1	-1.1651	-1.16188	-1.02938	-1.40041	-1.60686	-1.40937
1:99	-1.83384	-2.05191	-1.942	-2.04657	-2.34969	-2.19381

## Sheet: Fig. S14c
	Percent
99:1	4.93274	5.44747	3.21285	6.75676	6.17761	7.63889
1:1	61.6236	83.8407	66.4671	63.2967	80.5486	62.5
1:99	98.1481	99.6656	99.4286	99.095	99.6743	99.5816
	CFU
99:1	8.64933	8.71096	8.69723	8.64738	8.71433	8.76042
1:1	8.734	9.23249	8.82478	8.95904	8.90417	8.68124
1:99	8.51055	8.7767	8.54407	8.64542	8.78817	8.67943

## Sheet: Fig. S14d
	fitness
99:1	0.710692	0.756157	0.516708	0.855756	0.814149	0.913176
1:1	0.205683	0.715034	0.297135	0.236676	0.617108	0.221849
1:99	-0.271359	0.478581	0.244914	0.0437789	0.490086	0.380942

## Sheet: Fig. S14e
	Percent
99:1	4.80769	11.6667	12.5	19.3772	14.8148	21.6949
1:1	82.4742	80.3922	67.1141	75.7576	57.8125	66.0633
1:99	97.6608	98.6111	95.9732	97.8947	97.006	97.2093
	CFU
99:1	8.61909	8.68124	8.68124	8.76193	8.68664	8.77085
1:1	8.2878	8.30963	8.47422	8.4216	8.70927	8.94645
1:99	8.53403	8.45939	8.47422	8.57978	8.52375	8.63347

## Sheet: Fig. S14f
	fitness
99:1	0.69897	1.11646	1.15054	1.37647	1.23597	1.4382
1:1	0.672641	0.612784	0.309804	0.49485	0.136838	0.289292
1:99	-0.374979	-0.144377	-0.61845	-0.328182	-0.48509	-0.45364

## Sheet: Fig. S14g
	Percent
99:1	4.09091	5.33333	1.80995	1.81818	2.53165	2.8
1:1	11.236	14.2857	28.0374	24.2857	20	10
1:99	99.3103	99.2537	99.187	98.1707	98.6755	99.2063
	CFU
99:1	8.64345	8.65321	8.64542	8.64345	8.67578	8.69897
1:1	8.25042	8.35025	8.33041	8.44716	8.34242	8.50515
1:99	8.4624	8.42813	8.39094	8.51587	8.48001	8.4014

## Sheet: Fig. S14h
	fitness
99:1	0.625595	0.746437	0.261235	0.263241	0.410174	0.455127
1:1	-0.897627	-0.778151	-0.409369	-0.493827	-0.60206	-0.954243
1:99	0.162727	0.128216	0.0907246	-0.265931	-0.123479	0.101275

## Sheet: Fig. S14i
	Percent
W1a+W1c	5.26316	4.88889	3.72439	2.43161	10.0264	8.47458
W1a+W8a	2.23464	1.99275	3.65169	5.3528	5.57491	2.95775
W1c+W8a	32.008	32.7078	33.584	29.7297	32.2165	39.7101
	CFU
W1a+W1c	8.69373	8.65321	9.031	8.81823	8.87967	8.91698
W1a+W8a	8.55388	9.04297	8.85248	8.91487	8.75891	9.15229
W1c+W8a	9.0026	8.87274	8.902	8.82347	8.88986	8.83885

## Sheet: Fig. S14j
	fitness
W1a+W1c	0.740363	0.706614	0.583175	0.39222	1.04266	0.962211
W1a+W8a	0.354657	0.303831	0.574284	0.748108	0.766786	0.479635
W1c+W8a	1.66843	1.68232	1.69949	1.62205	1.67259	1.81429

[truncated: 2 more sheets: Fig. S14k, Fig. S14l]
