# Supplementary material for: Evolution of lasR mutants in polymorphic Pseudomonas aeruginosa populations facilitates chronic infection of the lung
Source: Nat Commun. 2023 Sep 25;14:5976. doi: 10.1038/s41467-023-41704-w (PMC10519970; doi:10.1038/s41467-023-41704-w)
Supplement: Supplementary file 8 — Source Data [file 41467_2023_41704_MOESM8_ESM.zip › Source Data/Figure 1.xlsx]

## Sheet: Fig. 1c
Months	Patient L									Patient M											Patient N													Patient W								Patient C
0	175.34	332.773	175.297	200.107						88.1533	114.303	86.76	109.793	100.507	89.0733	111.47	97.77	101.317	103.763	93.97	566.443	443.67	857.137	350.767	620.903	450.05	717.497	702.657	586.513	899.087	315.997	378.463	880.487	372.253	112.897	99.1533	146.973	327.473	289.293			105.463	141.907	86.2767	123.867	174.27	88.8167	71.7	139.357
0.3	191.487	239.92	216.993	244.523	198.633	230.36	150.037	196.193	195.553												995.693	388.5	589.5	355.763	249.01
0.6	213.723	255.357	240.987	231.81	198.983	196.12	255.273			121.997	159.29	151.543									65.7833	64.6033	65.7833	95.8667										298.903	258.203	664.953	482.047	540.19
1																																		200.26
1.5										116.4											72.8633	70.5033	96.1667	70.8	125.367									347.443	494.323	248.96	347.443	248.96	494.323
2										32.6133	31.7833																							126.847	94.3133	141.85	220.223	191.643	198.54	192.37	194.22
2.5										148.56	47.5233
3																					84.7033	92.1033	668.273	544.517	508.353	388.523	482.527	411.36														82.3033	159.303	140.307	130.127
3.5																																		210.71	46.9667	147.42	134.783	68.04
5																																		23.16	193.45	183.077	37.0433	13.7333	150.713	10.4067	27.6733
5.5																					306.1	149.377	347.877
6																																		274.79	358.813	302.793	39.1167	85.1467	47.6933
6.5																					434.373	413.5	174.173	315.257
8																					367.797
10																																										354.137	398.297	402.453	437.627
11																																										21.05	23.4333
12																																										54.4033	100.03	105.137	63.1267	69.3533	125.56	140.157	91.5767
[truncated: 2 more columns]

## Sheet: Fig. 1d
Months	Patient L									Patient M											Patient N													Patient W								Patient C
0	240.07	111.45	106.477	127.873						116.073	431.663	171.31	128.597	42.88	125.417	51.5833	61.5	57.7667	57.5033	56.755	145.64	137.09	213.193	41.2033	99.2667	187.457	104.05	58.62	101.683	258.403	246.11	145.91	120.3	119.3	108.163	96.5767	294.01	170.813	110.52			88.88	104.783	106.96	123.16	114.707	268.63	76.41	251.57
0.3	70.2367	250.463	214.803	76.19	105.85	125.1	87.4167	194.653	142.457												160.597	104.92	163.327	190.697	69.86
0.6	129.2	136.237	27.9667	136.1	44.0333	157.45	74.5633			118.613	133.727	126.683									247.667	51.0333	162.923	663.487										168.117	213.047	300.487	183.867	102.913
1																																		377.877
1.5										242.17											464.097	601.673	104.77	207.403	390.293									380.87	230.163	165.867	262.047	93.5867	536.253
2										128.413	268.175																							157.853	35.05	26.75	81.03	15.36	37.26	102.34	178.89
2.5										52.54	67.1367
3																					147.493	80.17	227.217	188.893	340.743	199.577	820.507	100.283														35.9967	193.195	40.5	65.05
3.5																																		35.3233	54.12	122.343	32.4	36.12
5																																		29.81	88.4967	233.627	38.62	24.1467	109.817	37.0833	62.11
5.5																					141.377	58.5833	208.973
6																																		368.107	302.357	220.29	149.45	619.893	803.623
6.5																					270.187	465.643	293.587	619.447
8																					29.4833
10																																										30.4533	44.5133	63.5533	55.2367
11																																										141.057	130.82
12																																										41.745	154.313	337.6	182.39	51.73	55.5333	34.5667	45.3867
[truncated: 2 more columns]

## Sheet: Fig. 1e
Months	Patient L									Patient M											Patient N													Patient W															Patient C
0	98.9	102.563	100	98.9033						94.4467	67.6367	91.5467	69.0233	52.1733	114.07	102.84	97.16	94.3833	98.55	94.4467	103.167	0	0	0	0	0	0	0	0	0	0	0	0	90.1067	0	0	0	0	91.39										0
0.3	0	79.06	84.4033	0	0	0	0	85.6867	65.8133												0	0	0	0	0
0.6	77.7767	91.0267	0	83.6867	0	92.7767	75.99			87.3833	89.6067	91.9067									0	0	0	0										0	0	0	0	0
1																																		91.3033
1.5										76.39											0	0	0	0	94.5133									0	0	0	0	0	0
2										0	92.8767																							0	0	0	0	0	0	0	54.95
2.5										97.2833	80.3767
3																					90.1267	85.3633	37.2167	41.0933	36.8633	36.51	37.3933	37.92																					3
3.5																																		57.79	0	90.2167	0	94.4467
5																																		0	0	96.2967	0	0	93.64	0	0
5.5																					38.45	0	37.04
6																																		0	0	0	0	0	0
6.5																					0	0	0	0
8																					0
10
11																																																	0
12																																																	0
[truncated: 10 more columns]

## Sheet: Fig. 1f
Months	Patient L									Patient M											Patient N													Patient W								Patient C
0	97.3333	104.533	97.6	96.6667						105.467	81.8667	99.2	92.1333	86.1333	97.3333	89.3333	104.8	99.0667	89.0667	98.4	94	96.6667	89.6	87.8667	100.667	93.0667	94.4	98.6667	98.4	94.9333	87.6	74.8	101.867	97.0667	105.6	98.1333	75.8667	104.8	102.667			105.333	111.6	83.8667	83.8667	102.133	90.4	91.7333	86
0.3	118.8	88.2667	92.1333	120.667	124.533	124.8	113.2	83.8667	95.0667												80.9333	76.5333	79.2	91.7333	72.5333
0.6	68.2667	82.5333	114.133	89.4667	104.933	84.4	82.9333			83.8667	97.2	91.0667									86.5333	98	89.6	90.1333										109.467	102	112.267	109.467	113.6
1																																		99.3333
1.5										88											87.7333	76.1333	88.6667	92.9333	82									96.8	121.2	116.933	118.4	104.133	130.4
2										85.2	89.3333																							112.8	86.6667	105.333	102.133	97.8667	82.8	75.3333	80.2667
2.5										89.2	89.7333
3																					19.2	79.4667	79.0667	87.7333	113.067	112	87.2	100.4														85.8667	81.0667	80.5333	81.0667
3.5																																		96.9333	74	99.2	101.333	99.4667
5																																		93.8667	104.8	83.7333	89.7333	92	90.8	110.533	92
5.5																					101.067	86.9333	92.5333
6																																		108.533	112.8	110.933	121.733	110.133	102.267
6.5																					19.2	19.2	21.0667	18.9333
8																					113.761
10																																										90.2667	109.333	112.267	89.2
11																																										95.7333	91.0667
12																																										98	80.2667	89.4667	96.1333	82.1333	86.9333	94.2667	75.2
[truncated: 3 more columns]
