# Supplementary material for: Evolution of lasR mutants in polymorphic Pseudomonas aeruginosa populations facilitates chronic infection of the lung
Source: Nat Commun. 2023 Sep 25;14:5976. doi: 10.1038/s41467-023-41704-w (PMC10519970; doi:10.1038/s41467-023-41704-w)
Supplement: Supplementary file 8 — Source Data [file 41467_2023_41704_MOESM8_ESM.zip › Source Data/Figure S13.xlsx]

## Sheet: Fig. S13
	Percent
ASM	6.89655	5.88235	7.27273	16.2162	7.87402	3.00752
ASM+Tranferrin	10	7.72201	6.61157	13.5802	7.94224	10.1124
	CFU
ASM	6.89655	5.88235	7.27273	16.2162	7.87402	3.00752
ASM+Tranferrin	10	7.72201	6.61157	13.5802	7.94224	10.1124
