# Supplementary material for: Evolution of lasR mutants in polymorphic Pseudomonas aeruginosa populations facilitates chronic infection of the lung
Source: Nat Commun. 2023 Sep 25;14:5976. doi: 10.1038/s41467-023-41704-w (PMC10519970; doi:10.1038/s41467-023-41704-w)
Supplement: Supplementary file 8 — Source Data [file 41467_2023_41704_MOESM8_ESM.zip › Source Data/Figure S1.xlsx]

## Sheet: Fig. S1a
Months	Extra. prot.-		lasR-		Siderophore-		pvdS-
0	0		0		0		0
0.3	55.6		55.6		0		0
0.6	28.6		28.6		0		0
1
1.5
2
2.5
3
3.5
5
5.5
6
6.5
8
10
11
12

## Sheet: Fig. S1b
Months	Extra. prot.-		lasR-		Siderophore-		pvdS-
0	0		0		0		0
0.3
0.6	0		0		0		0
1
1.5	0		0		0		0
2	50		0		0		0
2.5	0		0		0		0
3
3.5
5
5.5
6
6.5
8
10
11
12

## Sheet: Fig. S1c
Months	Extra. prot.-		lasR-		Siderophore-		pvdS-
0	66.7		50		0		0
0.3
0.6	75		50		0		0
1	25		25		0		0
1.5	66.7		50		0		0
2	71.4		57.1		0		0
2.5
3
3.5	40		40		0		0
5	75		50		12.5		12.5
5.5
6	80		60		20		20
6.5
8
10
11
12

## Sheet: Fig. S1d
Months	Extra. prot.-		lasR-		Siderophore-		pvdS-
0	80		60		0		0
0.3	75		50		0		0
0.6	66.7		50		0		0
1
1.5	80		60		0		0
2
2.5
3	50		33.3		16.7		16.7
3.5
5
5.5	66.7		50		0		0
6
6.5	80		60		20		20
8	66.7		50		33.3		33.3
10
11
12

## Sheet: Fig. S1e
Months	Extra. prot.-		lasR-		Siderophore-		pvdS-
0	100		100		30		10
0.3
0.6
1
1.5
2
2.5
3	100		100		50		25
3.5
5
5.5
6
6.5
8
10	100		100		0		0
11	100		100		0		0
12	100		100		37.5		25
