# Supplementary material for: Evolution of lasR mutants in polymorphic Pseudomonas aeruginosa populations facilitates chronic infection of the lung
Source: Nat Commun. 2023 Sep 25;14:5976. doi: 10.1038/s41467-023-41704-w (PMC10519970; doi:10.1038/s41467-023-41704-w)
Supplement: Supplementary file 8 — Source Data [file 41467_2023_41704_MOESM8_ESM.zip › Source Data/Figure S12.xlsx]

## Sheet: Fig. S12
Hours	W1a-ST357			W4b-ST357-Exp-			W1c-ST1129-Exp-Pvd-									W8a-ST357-Exp-Pvd-
0	5.27875	5.17384	5.25374	5.07918	5.05894	5.12335	5.14301	5.17831	5.09335							5.16137
2	6.77085	6.7356	6.74663	6.78817	6.78247	6.7574	6.8537	6.88195	6.79934							6.84757	6.78958	6.92221
4	7.15534	7.18184	7.18752	7.26951	7.2878	7.20412	7.23553	7.3032	7.33646							7.24797	7.14922	7.20952
6	8.03543	8.04139	8.0569	8.14457	8.15381	8.06446	8.00217	8.10037	8.16137							8.10551	8.0086	8.06819
8	8.32222	8.48287	8.50243	8.39967	8.30963	8.41162	8.36736	8.37658	8.43457							8.34635	8.22789	8.30963
10	8.79239	8.80754	8.78958	8.7839	8.71933	8.7839	8.65128	8.60423	8.5611							8.73239	8.76343	8.68305
12	8.80754	8.84634	8.63548	8.63749	8.62325	8.5977	8.61278	8.59988	8.549							8.51055	8.60206	8.59329
24	8.58883	8.57519	8.53148	8.61278	8.62941	8.56348	8.63347	8.64542	8.60423							8.60423	8.67025	8.68842
