# Supplementary material for: Evolution of lasR mutants in polymorphic Pseudomonas aeruginosa populations facilitates chronic infection of the lung
Source: Nat Commun. 2023 Sep 25;14:5976. doi: 10.1038/s41467-023-41704-w (PMC10519970; doi:10.1038/s41467-023-41704-w)
Supplement: Supplementary file 8 — Source Data [file 41467_2023_41704_MOESM8_ESM.zip › Source Data/Figure S11.xlsx]

## Sheet: Fig. S11a
	Percent
99:1	36.7647	33.3333	34.7107	33.3333	24.7788	18.3486
1:1	70.6522	76.8421	81.1594	80	88.5057	89.3617
1:99	100	100	97.8261	98.2456	100	100
	CFU
99:1	7.43457	7.33445	7.38382	7.38021	7.35411	7.33846
1:1	7.26482	7.27875	7.13988	7.17609	7.24055	6.97313
1:99	7.07918	7	6.96379	7.0569	6.95424	7.09342

## Sheet: Fig. S11b
	fitness
99:1	1.76011	1.69461	1.72126	1.69461	1.51337	1.34728
1:1	0.38155	0.5209	0.634245	0.60206	0.886491	0.924279
1:99	1.00393	1.00393	-0.342423	-0.247447	1.00393	1.00393

## Sheet: Fig. S11c
	Percent
99:1	35	45.4023	32.0611	41.2844	40	33.3333
1:1	95.5882	96.7033	94.5946	97.6471	96.4912	95.7447
1:99	99.9	99.9	99.9	99.9	99.9	99.9
	CFU
99:1	7.38021	7.54158	7.4183	7.33846	7.30103	7.32222
1:1	7.43457	7.26007	7.17026	7.23045	7.0569	6.97313
1:99	7.04139	6.90309	6.92428	6.50515	6.8451	6.53148

## Sheet: Fig. S11d
	fitness
99:1	1.72679	1.91554	1.66949	1.84267	1.81954	1.69461
1:1	1.33579	1.46736	1.24304	1.61805	1.43933	1.35218
1:99	1.00393	1.00393	1.00393	1.00393	1.00393	1.00393

## Sheet: Fig. S11e
	Percent
99:1	14.1176	8.10811	5.40541	13.0435	3.57143	6.25
1:1	79.3103	89.4737	71.1111	65.2174	63.0137	75.9036
1:99	99.9	99.9	99.9	99.9	99.9	99.9
	CFU
99:1	7.23045	7.17026	6.86923	6.96379	6.74819	6.80618
1:1	6.76343	6.57978	6.95424	6.66276	7.16435	7.22011
1:99	6.95424	6.90309	6.77815	7.01703	6.88081	6.5563

## Sheet: Fig. S11f
	fitness
99:1	1.21149	0.941278	0.752597	1.17173	0.564271	0.819544
1:1	0.583577	0.929419	0.391207	0.273001	0.231394	0.498311
1:99	1.00393	1.00393	1.00393	1.00393	1.00393	1.00393

## Sheet: Fig. S11g
	Percent cheaters
N1a+N5c	1.34831	2.01207	1.73697	1.45278	0.60241	1.44665
N1a+N7d	2.77778	5.88235	6.77966	6.25	7.5	13.5135
N5c+N7d	3.22581	3.84615	7.69231	21.0526	5.88235	6.45161
	CFU
N1a+N5c	7.94939	7.99739	7.90634	7.91698	7.99826	8.04376
N1a+N7d	7.5563	7.53148	7.77085	7.68124	7.60206	7.5682
N5c+N7d	7.49136	7.41497	7.41497	7.27875	7.53148	7.49136

## Sheet: Fig. S11h
N1a+N5c	0.131322	0.308106	0.243038	0.164192	-0.221849	0.162329
N1a+N7d	0.451567	0.791515	0.857332	0.819544	0.904555	1.18946
N5c+N7d	0.518514	0.597695	0.916454	1.4216	0.791515	0.834267

## Sheet: Fig. S11i
Hours	N1a						N5c-lasR						N7d-lasRpvdS
4	80.6452	79.8611	85.0515	85.7788	80.2469	76.0171	14.3369	13.1944	11.0825	9.70655	13.1687	16.4882	5.01792	6.94444	3.86598	4.51467	6.58436	7.49465
8	46.7742	50	43.1507	58.0645	37.8151	43.1953	45.1613	38	48.6301	27.4194	37.8151	47.929	8.06452	12	8.21918	14.5161	24.3697	8.87574
12	40.9449	44.8529	46.3918	53.3333	42.0601	42.7273	38.5827	41.9118	42.268	30.3704	39.485	46.3636	20.4724	13.2353	11.3402	16.2963	18.4549	10.9091
24	35.1852	31.5789	36.9509	36.7003	41.0959	39.6226	37.037	29.9595	23.2558	22.3906	25.2802	32.4528	27.7778	38.4615	39.7933	40.9091	33.6239	27.9245
36	42.381	34.472	32.8313	24.8927	30.303	30.7359	31.4286	39.7516	40.0602	45.0644	17.6768	39.8268	26.1905	25.7764	27.1084	30.0429	52.0202	29.4372
48	19.2308	25	31.1111	18.6441	24.2857	25	38.4615	29.1667	24.4444	22.0339	35.7143	33.3333	42.3077	45.8333	44.4444	59.322	40	41.6667
72	58.8235	55.7276	54.5455	48.1481	43.038	49.2625	35.6037	35.9133	39.2045	41.8803	51.2658	44.2478	5.57276	8.35913	6.25	9.97151	5.6962	6.48968
96	61.4943	61.8557	65.1452	56.0976	50	55.1471	29.3103	28.866	21.1618	30.4878	35.6061	27.9412	9.1954	9.27835	13.6929	13.4146	14.3939	16.9118

## Sheet: Fig. S11j
Hours	N1a						N5c-lasR						N7d-lasRpvdS
4	58.7393	71.6858	81.1088	75.7098	70.1403	77.551	32.9513	18.9853	10.6776	15.142	20.2405	14.6939	8.30946	9.32897	8.21355	9.14826	9.61924	7.7551
8	59.6413	68.5259	80.4348	75.8427	72.067	65.6716	30.9417	16.3347	9.78261	16.8539	17.8771	22.3881	9.41704	15.1394	9.78261	7.30337	10.0559	11.9403
12	42.1053	41.2587	48.1013	39.8876	28.3951	37.5839	41.3534	39.1608	43.038	46.0674	62.3457	54.3624	16.5414	19.5804	8.86076	14.0449	9.25926	8.05369
24	44.7059	40.8163	42.7699	38.8693	46.4912	53.6965	29.6471	36.5079	18.1263	41.6961	31.2865	29.9611	25.6471	22.6757	39.1039	19.4346	22.2222	16.3424
36	26.7857	31.1284	39.8374	43.2099	38.1148	50.7082	41.9643	29.1829	32.5203	34.5679	35.2459	37.9603	31.25	39.6887	27.6423	22.2222	26.6393	11.3314
48	31.3725	35.8025	30.4348	27.8689	34.2466	48.2143	29.4118	27.1605	34.7826	34.4262	35.6164	30.3571	39.2157	37.037	34.7826	37.7049	30.137	21.4286
72	56.7273	35.7143	48.0392	65.2921	68.4647	59.0717	34.5455	52.9762	41.6667	24.3986	17.8423	29.9578	8.72727	11.3095	10.2941	10.3093	13.6929	10.9705
96	50.6224	34.8718	51.049	46.8966	44.3787	46.7391	31.5353	57.4359	34.2657	34.4828	30.7692	32.0652	17.8423	7.69231	14.6853	18.6207	24.8521	21.1957

[truncated: 2 more sheets: Fig. S11k, Fig. S11l]
