# Supplementary material for: Evolution of lasR mutants in polymorphic Pseudomonas aeruginosa populations facilitates chronic infection of the lung
Source: Nat Commun. 2023 Sep 25;14:5976. doi: 10.1038/s41467-023-41704-w (PMC10519970; doi:10.1038/s41467-023-41704-w)
Supplement: Supplementary file 8 — Source Data [file 41467_2023_41704_MOESM8_ESM.zip › Source Data/Figure 4.xlsx]

## Sheet: Fig. 4a
Days	W1a	W1a+W1c	W1c	Control
2	1
2	1
2	1
2	1
2	1
3	1
3	1
3	1
15	0
15	0
2		1
2		1
4		1
4		1
4		1
15		0
15		0
15		0
15		0
15		0
15			0
15			0
15			0
15			0
15			0
15			0
15			0
15			0
15			0
15			0
15				0
15				0
15				0
15				0
15				0

## Sheet: Fig. 4b
Days	W1a			W1c			W1a+W1c
3	2.91659	2.23571	1.71898	4.03776	3.00038	1.48358	2.23418	1.70064	2.76356
5	3.87706	3.87322	3.42803	3.26935	1.41543	3.11441	4.28762	5.32306	4.17964
7	2.58849	1.96429	1.14043	2.58581	2.13957	2.3395	1.58097	2.03187	2.36387
10	1.154	1.30321	1.26018	2.2252	3.33671	0.966228	1.89882	0.839533	1.18985
14	1.69705	1.03044	1.12299	0.536545	1.53757	2.11393	1.17857	1.16082	0.688181

## Sheet: Fig. 4d
W1a	W1a+W1c	W1c	CTRL
17.19	17.01	23.35	11.85
19.43	25.04	19.42	10.15
25.51	13.55	17.68	10.34
34.28	13.96	20.85	10.71
29.01		20.09	13.6
15.08		33.65

## Sheet: Fig. 4e
W1a	W1a+W1c	W1c	CTRL
9.14	8.24	16.5	6.65
13.37	15.43	7.15	5.97
15.23	8.24	8.73	5.73
20.26	7.67	10.82	3.94
17.83		13.09	6.71
8.4		21.4

## Sheet: Fig. 4f
W1a	W1a+W1c	W1c	CTRL
48.16	42.26	44.23	40.25
44.64	40.78	40.83	42.71
46.32	41.29	44.75	44.81
47.19	39.31	42.94	44.13
53.88	41.93	41.26
42.54		41.79

## Sheet: Fig. 4g
W1a	W1a+W1c	W1c	CTRL
37.27	49.08	43.97	49.27
43.26	37.07	48.41	44.67
41.41	44.72	42.35	42.47
37.7	48.75	46.86	45.41
34.21	49.26	47.66
45.09		45.02

## Sheet: Fig. 4h
W1a	W1a+W1c	W1c	CTRL
18.47	11.77	22.01	3.76
33.57	10.29	8.14	4.63
27.42	7.14	23.04	6.7
24.5	9.77	22.54	5
23.21	6.51	19.17	1.84
22.75

## Sheet: Fig. 4i
W1a	W1a+W1c	W1c	CTRL
9.25	8.19	7.56	4.51
17.28	8.02	7.75	3.8
13.87	6.39	9.91	5.97
12.54	8.05	10.25	5.22
11.6	6.28	9.02	1.9
9.09

## Sheet: Fig. 4j
W1a	W1a+W1c	W1c	CTRL
46.07	34.06	36.36	35.83
47.43	35.53	37.54	37.7
45.75	44.68	42.06	41.37
47.36	39.02	43.28	35.18
43.49	38.21	43.4	39.71
41.76

## Sheet: Fig. 4k
W1a	W1a+W1c	W1c	CTRL
42.17	46.71	50.72	46.73
39.64	45.83	46.37	48.36
42.09	40.18	46.42	40.44
38.29	38.72	42.22	41.85
45.11	47.48	49.73	46.72
47.48
