# Supplementary material for: Evolution of lasR mutants in polymorphic Pseudomonas aeruginosa populations facilitates chronic infection of the lung
Source: Nat Commun. 2023 Sep 25;14:5976. doi: 10.1038/s41467-023-41704-w (PMC10519970; doi:10.1038/s41467-023-41704-w)
Supplement: Supplementary file 8 — Source Data [file 41467_2023_41704_MOESM8_ESM.zip › Source Data/Figure 5.xlsx]

## Sheet: Fig. 5a
KEGG	W1a	W1a+W1c	W1c
Cytokine-cytokine receptor interaction	33.209	27.9693	40
IL-17 signaling pathway	38.7755	37.7551	48.4211
TNF signaling pathway	34.6774	27.8689	47.9675
NF-kappa B signaling pathway	31.6239	27.1186	45.2991
NOD-like receptor signaling pathway	36.0656	29.4444	42.2222
Antigen processing and presentation	43.0108	45.7447	46.8085
Lysosome	35.461	31.6547	47.5177
Phagosome	36.3184	33.3333	45.1456
Oxidative phosphorylation	45.4082	46.6667	55.2764
Cytosolic DNA-sensing pathway	46	37.5	53.0612
Focal adhesion	-25.3275	-20	-37.6106
Adherens junction	-22.619	-20.4819	-38.8235
cGMP-PKG signaling pathway	-25.3807	-25	-36.7876
cAMP signaling pathway	-22.1239	-20.6278	-34.3891
Hippo signaling pathway	-34.375	-25	-56.25
Phospholipase D signaling pathway	-24.359	-21.9355	-33.7662
Cortisol synthesis and secretion	-32.8125	-26.9841	-45.3125
Calcium signaling pathway	-21.2871	-19.598	-31.6832
Gap junction	-24.7525	-24.2424	-34.3434
Platelet activation	-21.3793	-17.4825	-34.0278
EGFR tyrosine kinase inhibitor resistance	-24.7059	-23.8095	-39.2857
Phosphatidylinositol signaling system	-21.5686	-18.4466	-40.5941
Hedgehog signaling pathway	-26.4151	-22.6415	-52.8302
Apelin signaling pathway	-18.7919	-18.1208	-31.5436
Cholinergic synapse	-18.7919	-18.1208	-31.5436
Relaxin signaling pathway	-18.5185	-15.4412	-34.0741
Wnt signaling pathway	-19.8864	-16.2921	-35.2273
Notch signaling pathway	-26.5625	-20	-39.0625
PI3K-Akt signaling pathway	-18.1319	-15.6425	-29.1667
MAPK signaling pathway	-16.8831	-14.7541	-29.7735
AMPK signaling pathway	-20.5674	-15.2174	-27.3381
mTOR signaling pathway	-18.0723	-15.6627	-31.5152
Rap1 signaling pathway	-25.7642	-22.467	-37.9913
Ras signaling pathway	-17.7686	-16.1826	-28.4519
ECM-receptor interaction	-30.8511	-25.2632	-40.4255

## Sheet: Fig. 5b
	W1a	W1a+W1c	W1c
Cd33	1.61233	0.817591	1.64992
Cd40	0.966791	0.492025	1.11696
Cd80	2.34353	2.14618	3.09557
Klrc1	0.458017	1.2353	0.322374
Ctla4	1.78473	2.08321	1.61164
Ctss	2.43798	2.03798	2.55842
Tap1	1.37192	0.996841	1.67328
Hspa1a	0.609638	1.47373	1.42243
Hspa1b	1.0596	1.95866	1.68625
Tlr1	1.14668	0.537754	1.28005
Tlr2	2.66984	2.68382	3.50614
Tlr6	2.59996	2.51731	3.13807
Tlr7	1.16503	0.935723	1.27707
Tlr8	0.843694	0.216535	0.797214
Relt	1.69889	1.38598	1.77303
Nfkbie	1.75343	1.45391	2.44396
Ikbke	2.27281	1.78569	2.79673
Myd88	0.84638	0.758834	1.23468
Vav1	2.04011	1.7732	2.39057
Prkcd	0.793788	0.456931	0.971894
Jak2	0.679222	0.510411	0.988417
Bid	1.54685	1.12234	1.58698
Bcl3	1.35091	1.11332	2.09372
Fos	1.19679	0.708966	0.664029
Syk	1.02974	0.612003	1.34974
Cd40	0.966791	0.492025	1.11696
S100a8	4.55563	3.6098	3.65331
S100a9	3.93003	3.02903	3.16866
Nos2	2.45475	1.62411	2.59929
Irf1	1.05347	0.751039	1.31345
Irf5	1.06145	0.746322	1.32414
Irf8	0.628311	0.395389	0.738049
Irf7	2.56426	1.69709	2.68453
Irf9	0.655621	0.259686	0.730907
Stat1	1.31653	0.927631	1.57473
Stat4	0.38039	1.13181	0.693815
Isg15	3.39889	2.70741	3.56807
Oas1a	2.47495	1.8155	2.69181
Oas1g	2.91223	1.92891	2.84693
Oas2	1.4093	0.0252106	1.01621
Oas3	2.70563	1.58431	2.60667
Ifi204	3.32926	2.70843	3.59657
Gbp3	1.31088	1.08728	2.01707
Gbp5	2.05199	1.61032	2.62965
Card9	0.858246	0.376253	0.679412
Nlrc4	1.02791	0.5186	1.27177
Nlrp3	2.83226	2.69605	3.96093
Naip2	1.53282	1.15792	1.80227
Mefv	3.3969	2.95447	4.27342
Aim2	0.783193	0.405363	0.973219
Pycard	2.25722	2.15514	2.30527
Casp1	1.98699	1.65383	2.0594
Casp4	2.37389	2.0584	2.74026
Gsdmd	0.700799	0.415303	0.71602
Zbp1	3.18184	2.47713	3.52063
Ripk3	0.745958	0.78416	1.21063
Mlkl	1.32129	0.993346	1.57425
Fcgr4	2.89985	2.54046	3.29838
Cd48	1.41625	1.51815	1.64392
Lck	0.445577	1.63389	0.41122
Lcp2	1.91121	1.65033	2.23871
Ptpn6	1.40444	1.16874	1.73482
Cybb	1.89856	1.47431	2.39979
Trpv2	1.15239	1.02861	1.24681
Trpm2	2.08165	0.955993	1.89475
Pstpip1	2.0373	1.54479	2.03541
Tnfaip3	1.89246	1.82466	2.72034
Socs1	2.71878	2.3951	3.06147
Socs3	2.46297	2.51956	3.15002
Fmod	-1.33935	-0.854429	-1.1079
Scd1	-1.15709	-0.266269	-0.593452
Scd2	-0.955398	-0.572709	-1.04852
Scd4	-2.00486	-1.31673	-1.18842
Ryr2	-1.84123	-1.64214	-2.09115
Pde3a	-1.34167	-1.19255	-1.70258
Atp1b2	-1.28677	-0.9626	-1.30079
Ppara	-1.32371	-1.05553	-1.29876
Camk2a	-0.993998	-0.681836	-0.92549
Lgr6	-1.34292	-1.11455	-1.60586
Ctgf	-0.871994	-0.341774	-0.635669
Fzd4	-1.53634	-1.35396	-1.90299
Wnt10b	-0.854006	-0.816623	-1.50919
Map3k6	-0.990265	-0.707709	-1.13042
Map2k6	-0.955897	-0.265019	-0.829628
Mapk10	-1.35346	-0.993131	-1.77462
Notch1	-1.06587	-0.952808	-1.50074
Esr2	-1.52822	-1.25602	-1.3258
Ncf1	2.26318	1.9462	2.60168

## Sheet: Fig. 5c
	W1a	W1a+W1c	W1c
Tnf	5.67947	5.31691	6.36805
Il1a	3.90337	3.92953	4.65766
Il1b	4.46776	4.44699	5.344
Il1r2	4.90407	4.67744	5.20516
Il1rn	4.7166	5.13144	5.97995
Il1f6	6.49605	5.24039	5.57485
Il10	2.76096	2.52811	3.399
Il10ra	0.880726	0.548549	1.17452
Il12a	1.75284	1.16011	1.69108
Il12rb1	1.40418	0.912009	1.32
Il15	0.7567	0.536766	0.75359
Il17ra	0.510986	0.0911602	0.508309
Il18rap	0.701414	0.429163	0.989588
Il21r	0.715623	0.537133	0.65599
Il23a	3.777	3.08666	4.76805
Inhba	1.91182	0.992823	2.9493
Csf1	0.566319	0.25831	0.857666
Csf1r	0.790837	0.501895	1.12294
Csf2	1.82948	1.65476	2.32431
Csf2ra	1.24698	0.724821	1.32814
Csf2rb	1.93196	1.42708	2.37164
Csf2rb2	2.354	1.8534	2.78379
Csf3r	2.54137	1.52256	2.66839
Ifnar2	0.574295	0.382558	0.844439
Ifngr2	1.0917	0.917727	1.24291
Tnfsf13	0.941288	0.430627	0.727802
Ccl1	5.20237	4.80277	4.35172
Ccl2	5.83697	5.05298	6.11166
Ccl7	4.67199	4.2413	5.26755
Ccl17	0.837959	1.5296	1.23517
Ccr1	3.37373	3.14552	3.6339
Ccr2	1.2525	0.810887	1.4017
Cxcl1	4.94871	4.37981	5.57226
Cxcl10	5.05858	4.80955	5.94684
Cxcl13	5.0839	4.36397	5.74243
Cxcr2	2.62518	1.84149	2.34914
Cxcl11	6.57447	4.37981	5.57226

## Sheet: Fig. 5d
	W1a	W1a+W1c	W1c
Mmp9	3.1845	1.98041	2.67709
Mmp14	1.31788	1.05797	1.84022
Lif	0.827455	0.582599	1.18465
Itga1	-1.2956	-1.20012	-1.51606
Itgal	0.615078	0.413695	0.818357
Itgb2	1.57536	1.38022	1.81939
Itgam	2.35387	1.69846	2.53236
Magi1	-0.839282	-0.676038	-1.15394
Vtn	-0.864057	-0.648155	-1.14435
Flt1	-0.679191	-0.657205	-1.09213
Flt4	-0.875552	-0.751097	-0.864567
Pdgfra	-1.10675	-0.904139	-1.18849
Fgf1	-0.692361	-0.554616	-1.23698
Fgf10	-1.07721	-0.730769	-1.16058
Chad	-0.282605	0.0231621	-0.204713
Muc5b	-0.603802	-0.018818	0.518264
Col4a2	-0.614554	-0.537909	-0.709049
Col4a3	-1.03818	-0.953175	-1.6106
Col4a6	-0.775763	-0.708461	-1.33719
Col12a1	-1.22423	-1.07115	-1.50639

## Sheet: Fig. 5e
	W1a	W1a+W1c	W1c
Tnf	-3.53628	-1.99973	-3.15191
Il1rn	-2.58823	-2.26856	-3.15253
Il22	-5.26935	-1.90842	-3.08264
Il17ra	-0.391581	-0.0915907	-0.476248
Ccr2	-0.15238	0.0108721	-0.70594
Csf2rb2	-1.5319	-0.17243	-1.39416
Csf3r	-1.44827	-0.805235	-1.8521
Cxcl2	-3.10249	-2.51597	-4.02453
Ccr1	-1.56413	-1.09991	-1.96455
Cxcr2	-1.41364	-1.07213	-1.3227
Cxcl1	-2.70341	-1.58456	-2.5814
Cxcl13	-2.84215	-0.718664	-2.24709
Cxcl17	-1.24465	-0.603016	-1.09574
Mmp9	-1.93378	-1.14543	-1.63034
Muc5b	-1.16933	-0.269949	-0.777023
Il1r2	-1.87399	-1.20072	-2.08699
Csf2rb	-1.37763	-0.179995	-1.24484
Cxcl9	-2.92815	-0.163368	-0.992687
Cxcl3	-2.7899	-2.41461	-3.60375
Gdf3	-1.42121	-0.452556	-1.2555
Gdf15	-1.77653	-1.91277	-2.18616
Ikbke	-2.00068	-0.754119	-2.31171
Lcn2	-1.91451	-0.816742	-1.62144
Tnfrsf1b	-1.42288	-0.650869	-1.74654
Cxcl10	-3.56899	-1.94266	-1.65843
Ppbp	-0.822337	-1.03372	-0.339416
Il17a	-3.29132	0.664555	-0.493997
Ccl12	-1.88942	-1.34735	-2.20939
Il1b	-2.19281	-2.19957	-2.62901
Csf2ra	-0.82681	0.300925	-0.68278
Il1f9	-2.58229	-2.67353	-3.81144
Csf1	-0.62702	-0.592258	-0.961755
Relt	-0.883677	-0.280163	-0.965245
Cxcl16	-0.896424	-0.129659	-0.684191
Tnfsf14	-1.04978	-0.797423	-1.37344
Xcl1	-1.81876	-0.699495	-0.684349
Ccl3	-3.64585	-3.11474	-4.35547
Tnfrsf8	-1.18653	-1.50696	-1.90098
Ltb	-0.802163	0.241089	-0.281992
Csf1r	-0.60526	-0.0574299	-0.620497
Ccl19-ps3	2.44255	-2.9028	-0.426179
Il6	-1.97132	-2.62503	-2.30951
Ccr9	-0.158928	-2.05763	0.106188
Cxcl14	-0.102493	-0.794434	-0.278265
Ccl25	-0.212817	-1.69319	0.242475
Ccr3	1.40141	-1.43469	-0.384083
Il1rap	-0.462974	-0.781028	-0.731362
Pf4	-0.0933054	-0.930555	-1.18395
Gdf10	0.4358	-0.963754	0.34571
Il1a	-2.43487	-2.19627	-3.02876
Ccl9	-0.783074	-0.628739	-2.23312
Ccl2	-2.57013	-2.04916	-2.84468
Tnfrsf9	-1.41971	-0.62156	-1.66336
Ccl7	-1.90314	-1.62937	-2.32307
Il12a	-1.31905	-1.35381	-2.90923
Il23a	-1.74467	-1.93141	-3.77852
Inhba	-0.837037	1.02046	-2.67434
Osm	-0.97301	-0.931002	-1.61811
Ccl4	-2.88647	-2.56003	-3.44905
Ccl11	-0.197067	-0.805418	-1.70504
Ifngr2	-0.387731	-0.181611	-0.703766
Il10rb	-0.491561	-0.330223	-0.720176
Csf3	-3.51346	-3.33828	-4.06111
Fas	-0.635303	-0.526667	-0.629358
Lif	-0.120736	-0.413917	-1.02376
Il10ra	-0.390647	0.171652	-0.619853
Csf2	-0.643983	-0.58946	-1.31438
Cxcr1	-0.979208	-1.10497	-1.82735
Ifnar1	-0.14183	-0.163774	-0.504473
Ccl6	-0.329686	0.223414	-0.435881
Il13ra1	-0.210217	-0.130609	-0.488917
Il2rg	-0.496816	-0.188963	-0.526781
Tnfsf9	-0.504328	-0.596872	-0.874346
Il10	-1.35055	-1.66291	-2.5693
Cxcl12	-0.134076	-0.241871	-0.486306
Ccl17	-0.199648	-0.425266	-0.620363
Il4ra	-0.458058	-0.139721	-0.398175
Ifnar2	-0.364629	-0.087116	-0.397097
Il33	-0.429225	-0.340515	-0.41193
Tnfrsf11a	-0.151377	0.203069	-0.587111
Cebpb	-1.27674	-0.84207	-1.44043
Tnfaip3	-1.33513	-1.00052	-1.91746
Nfkbia	-1.03381	-0.680676	-1.31066
S100a8	-2.34194	-1.91289	-1.64576
S100a9	-2.11675	-1.7412	-1.56963
Muc5ac	-1.16802	1.05649	0.12812
Mmp3	-0.848323	-0.847723	-0.558544
Fosb	0.308349	-0.896578	-0.223502
Ptgs2	-0.392363	-0.690804	-1.2479
Fos	-0.469851	-0.750168	-0.704671
Hsp90aa1	-0.287143	-0.47585	-0.52277
Hsp90b1	-0.338414	-0.29267	-0.447013
Tbk1	-0.437962	-0.240012	-0.446795

## Sheet: Fig. 5f
L3vs.L1	log2FoldChange	W3vs.W1	log2FoldChange	C5vs.C1	log2FoldChange
Mlkl	3.11867	Rpl4	3.93011	Psma2	3.21403
Ccl28	2.86582	Rpl7	2.83436	Actb	2.78419
Cxcl1	2.70934	Ifi35	2.5589	Il8	2.75826
Gnb4	2.01137	Stim1	2.46318	Ddx3x	2.58704
Lpo	1.70257	Mefv	2.21443	Vdac3	2.19619
Muc5b	1.63788	Rap2c	2.18491	Rpl13	2.17068
Muc5ac	1.5153	Arhgap9	2.0466	Fgb	2.06938
Cox5a	1.47206	Arhgap1	1.97709	Rpl35	1.93147
H2ac21	1.30982	Vdac3	1.95759	Atg3	1.92509
Gng12	1.25938	Cxcl6	1.92931	Acox1	1.90252
Ern1	1.21991	Rpl35	1.78697	Clta	1.89291
Ncf1	1.19166	Rab24	1.69654	Apoa1	-1.65301
Spta1	1.16892	Rpl27	1.69153	Igfbp2	-1.69599
Gstm3	1.16641	Tlr2	1.54339	Muc7	-1.71497
Vwf	1.08479	S100a9	1.46048	Cxcl17	-1.76024
Sod1	1.02307	Psma2	1.45463	Muc2	-1.88508
Atp5j	-1.91806	Anxa6	1.40784	S100a16	-2.23455
Ephx1	-1.93046	Muc5ac	1.36983	Igfbp7	-2.23811
Apaf1	-1.9543	Cd47	1.31492	Ccl28	-2.54025
Apbb1ip	-1.96095	Gpx4	1.28807	Il1rn	-3.08435
Rpl15	-2.03767	Psmb10	1.23204	Cxcl1	-4.04986
Xpo1	-2.05984	Vtn	-1.27363	Epx	5.03074
Gnas	-2.077	Hspb1	-1.29372	Tnrc5	4.58893
Arhgef2	-2.09189	Fga	-1.36318	Prg2	4.19689
Rab10	-2.0919	H2ac20	-1.3949	Prg3	4.08012
Rpl30	-2.09649	Rac1	-1.39817	Aifm1	3.98817
Raf1	-2.20524	Fgb	-1.40416	Serpind1	3.63757
Cdc37	-2.26282	Muc7	-1.44372	Psmd6	3.54482
Rpl17	-2.27872	Rpl14	-1.53593	Etfa	3.53526
H2ac20	-2.28023	Col1a1	-1.69829	Atp5if1	3.43386
Col3a1	-2.28879	S100a10	-1.71133	Cyb5r3	3.415
Psmc6	-2.34441	Tnc	-1.74038	Stt3b	3.16223
Prkcb	-2.42823	Il16	-1.81308	Rnase2	3.12597
Asap1	-2.42891	Apoa1	-1.88771	Act	2.91536
Ilk	-2.43893	Ifitm2	-2.27424	Swap70	2.80658
Rock1	-2.46443	C8a	-2.30157	Clc	2.74426
Ppp3ca	-2.65075	Fabp3	-2.52336	Stt3a	2.73983
Fpr1	-2.6567	Apoe	-2.58631	Mtch2	2.72781
Il16	-2.66811	Apoc3	-3.01138	Plaur	2.68607
Vav1	-2.75104	Psmd6	-3.09098	Slc25a11	2.64766
Clta	-2.82008	Apoa2	-3.13726	Etfb	2.62994
Psmd6	-3.03949	Stat1	-3.23495	Aldh4a1	2.61862
Rpl18	-3.10975	Tgfbi	-3.48034	C11orf54	2.612
Ifi35	-3.13496	Vwf	-3.54505	Arhgap9	2.58239
Uqcrfs1	-3.21664	Rplp1	-3.56653	Mesd	2.55509
Sec22b	-3.3243	Cd36	-3.64309	Ftl	2.51709
Elmo1	-3.50809	Muc2	-3.91039	H2bc21	2.49597
Rpl14	-3.84723	Tspan1	3.64757	Prh1	2.40678
Rpl7a	-3.87663	Hsph1	3.10427	Cox6c	2.34358
Actb	-4.66496	Ehd4	2.96075	Diras2	2.3324
Casp1	-4.92658	Rps23	2.79986	Snrpd1	2.3281
Actg1	-6.63588	Loc105371267	2.73201	Atp5me	2.32658
Lrmp	4.83871	Ttll12	2.64529	Got1	2.31925
Loc102723996	4.63353	Ddx1	2.62586	Rala	2.31556
Tspan1	4.11471	Mme	2.61039	Hel-S-153w	2.27755
Prb2	3.94777	Sorl1	2.42674	Gnb3	2.27221
Bpifa2	3.71982	Asl	2.33634	Snrpb	2.24513
Amy1a	3.66649	Atp5if1	2.29788	Chp	2.22268
Snca	3.35167	Stxbp1	2.257	Hnrnpr	2.21063
Prh1	3.31963	Yars	2.12248	Gatd3b	2.19889
Evpl	3.29081	Rpe	2.09778	Acaa2	2.16492
Dlst	3.00156	Dnajc5	2.07944	Plek	2.16411
Cst5	2.60312	Dnajb1	1.99831	Vnn2	2.14968
Ank1	2.58021	Cycs	1.98405	Hla-C	2.13881
C4bpb	2.54587	Cox6b1	1.95868	Ykt6	2.1151
Clic6	2.53524	Wars	1.9356	Mlec	2.07019
Prb1	2.52197	Shinc3	1.92379	Ppp1r12a	2.06674
Unq172	2.49644	Dkfzp686k04218	1.91798	Ppp2ca	2.06246
Hba2	2.45796	Ube2i	1.88044	Hla-Dpa1	2.06165
Msln	2.24879	Nqo2	1.8585	Me2	2.05431
Hbd	2.16404	Mapre2	1.78959	Gpd2	2.02567
Mst1	2.04237	Gpx1	1.7861	Flj00087	2.01714
Muc16	1.99871	Crip1	1.77515	Pip4k2a	2.00804
Scgb1a1	1.94066	Mapkapk2	1.77443	Igh	1.98161
Msln	1.92602	Dnajb11	1.73106	H2bc18	1.96467
Hel-S-11	1.91297	Wdr61	1.69153	Nipsnap3a	1.95144
Cfap20	1.85933	Dnase2	1.67319	Apeh	1.92459
Eraf	1.85136	Act	1.67208	Cyb5r1	1.91723
Cystm1	1.80851	Slc44a2	1.65726	Ndufab1	1.9166
Klk10	1.80572	Igh	1.63249	Pros1	1.90381
Prb1	1.77643	Ssr1	1.61093	Uqcrc1	1.88575
Golm1	1.75074	Aldh3a1	1.60999	F2	1.8671
Ggh	1.74213	Tnfaip8	1.60669	Chmp6	1.86178
Hba2	1.7104	Hla-Drb1	1.5981	Eif3s1	1.85636
Actbl2	1.6831	Hla-Dpb1	1.5981	Hars1	1.84826
Krt9	1.63826	Hla-Drb1	1.59113	Myl12b	1.84576
Slc4a1	1.63117	Gaa	1.58861	Hla-Dra	1.84325
Jup	1.53148	Adam8	1.58165	Defb1	-1.5759
Igfbp2	1.48804	Dock11	1.55875	Rbbp4	-1.58111
Manba	1.4788	Stt3b	1.55736	Raa1	-1.59343
Ca2	1.47524	Ddb1	1.55014	Hba2	-1.61138
Zg16b	1.4636	Cox6c	1.54801	Krt3	-1.6194
Stmn1	1.4568	Paics	1.54782	Fubp1	-1.64128
Scgb2a1	1.41014	Eif3f	1.54569	Htra1	-1.65385
Gmds	1.40409	Sacm1l	1.54428	Lmna	-1.67001
Igk@	1.39813	Rpsa	1.53814	Stk38l	-1.68924
Bpifb1	1.37435	Dpp7	1.51281	Edf1	-1.69826
Sumo2	1.36842	Hel-S-66p	1.50424	Cst5	-1.72897
Wfdc2	1.3544	Cyb5r3	1.50107	Numa1	-1.74007
Igsf10	1.33575	Necap1	1.47745	Atp2a2	-1.75004
Ccl15	1.33545	Lrrc59	1.47725	Nucb2	-1.76992
Df	1.32804	Krt7	1.46616	Igh	-1.79272
Lyve1	1.32103	Lsm7	1.46292	Apoa4	-1.80247
Bdh2	1.30866	Rmdn1	1.45491	Baiap2	-1.809
Fam3c	1.29703	Hla-G	1.45002	Bpifb2	-1.81981
Hel-S-72p	1.28578	Ppfia4	1.43617	Leg1	-1.87437
Sptb	1.28394	Slc16a3	1.42434	Dkfzp686g04235	-1.88088
Tcn1	1.26856	Ceacam1	1.41293	Pip	-1.88123
Scgb3a1	1.25829	Nme3	1.40889	Tpd52l2	-1.91029
Apof	1.24822	Cfap20	1.39979	Klng	-1.91416
Ptmap7	1.24689	Sfxn1	1.37658	Gltp	-1.93976
Selenbp1	1.24611	Pip4k2a	1.35575	Krt5	-1.94282
Timp1	1.21457	Ybx1	1.34721	Rab1	-1.957
Hp	1.21379	Sec23a	1.34438	S100a14	-2.00191
Suv39h2	1.19948	Hel-S-310	1.32209	Impdh	-2.02801
Dkfzp686k03196	1.17633	Otc	1.31764	Rps17	-2.04218
Ugrp1	1.13498	Adrbk1	1.29641	Calu	-2.08703
Muc2	1.06703	Tmem30a	1.2954	Lum	-2.10101
Hba2	1.04517	Hla-Dra	1.29499	Actbl2	-2.11909
Tnc	1.0359	Kars1	1.29114	Gna14	-2.1627
Slc9a3r2	1.03555	Ap1s2	1.29082	Golm1	-2.182
Hgfac	1.03425	Cops4	1.26937	Fut6	-2.28754
Glo1	1.01629	Spcs2	1.2579	Rac1	-2.32899
Hpx	1.01613	Majin	1.24586	Krt4	-2.35586
Tagln	-1.90416	Cand1	1.24425	Fam3c	-2.44913
Pip4k2a	-1.90674	Nudc	1.23791	Pla2g2a	-2.45282
Hcg_1993905	-1.91176	Ggh	-1.19005	Jup	-2.50218
Appl1	-1.91392	Lrg1	-1.1914	Immt	-2.59674
Ces1	-1.9283	Ykt6	-1.19202	Fam3d	-2.60296
Ptpa	-1.93687	Galnt7	-1.20156	Cryab	-2.64844
Vps26a	-1.94316	C5	-1.20768	Mob1b	-2.66352
Ca4	-1.94598	Snx3	-1.22352	Krt10	-2.72067
Adss	-1.95963	Hp	-1.22377	Fuca1	-2.72658
Themis2	-1.96018	Galnt4	-1.22832	Gprc5c	-2.78808
Prkdc	-1.96878	Ahsg	-1.23327	Cant1	-2.81616
Lap3	-2.0101	Dctn2	-1.24412	Lims1	-2.84509
Rab43	-2.01341	Krt17	-1.24414	Dctn1	-2.91647
Atp5pb	-2.01414	Flii	-1.24847	Dsp	-2.98721
Iqgap2	-2.01599	Tsnax-Disc1	-1.24989	Sprr3	-2.99545
Tes	-2.01751	Waspip	-1.2725	Krt6a	-3.02141
Nbeal2	-2.02668	Plg	-1.28015	Cnfn	-3.09734
Tkfc	-2.03655	A2ml1	-1.28488	Pkp1	-3.14791
Igh	-2.03882	Chmp2a	-1.28935	Pi3	-3.17805
Igh	-2.03882	Sumo2	-1.29034	A2ml1	-3.18527
Wars	-2.04257	Rps12	-1.2908	C7orf24	-3.25798
Glul	-2.05235	Cast	-1.29805	Dkfzp779k0533	-3.32132
Stk10	-2.05331	Pon1	-1.30241	Sfn	-3.45347
F5	-2.05424	Jup	-1.3059	Hspb1	-3.65792
Pafah1b1	-2.05756	Serpina7	-1.33064	Scgb2a1	-3.72808
Odf3b	-2.06721	Lacrt	-1.33892	Sparcl1	-3.91547
Hba2	-2.07069	F2	-1.34816	Cryz	-3.92072
Gmfg	-2.07737	Dek	-1.36953	Msln	-3.95387
Elob	-2.08642	Mmp8	-1.37441	Krt78	-4.00927
Asl	-2.09832	Krt16	-1.37671	Krt13	-4.19516
Ehd4	-2.10568	Cd5l	-1.38364	Krt14	-4.55008
Nono	-2.10703	Lgals7	-1.40377	Dnajc9	-4.57047
Hel-176	-2.15906	Lsp1	-1.42272	Scgb3a1	-4.59643
44811	-2.16221	Cfhr2	-1.42286	Ugrp1	-4.65934
Serpinb10	-2.17222	Hba2	-1.42854	Tgm3	-6.95574
Uba7	-2.19124	Itih2	-1.43147
Ugp2	-2.19379	Saa2-Saa4	-1.45067
Lims1	-2.19622	Ca2	-1.45195
Lypla1	-2.20956	Dnajc9	-1.45526
Tnpo1	-2.21506	Crabp2	-1.49271
Dek	-2.226	Sprr1a	-1.52897
Strap	-2.25191	Krt10	-1.53229
Act	-2.25302	Adib	-1.56041
Vamp2	-2.27259	Sprr1b	-1.58842
Hmga1	-2.28285	Khsrp	-1.60169
Plekho2	-2.28475	Sult1b1	-1.609
Snrpa	-2.29258	Gmds	-1.61016
Lpcat2	-2.30015	Krt14	-1.64342
Galnt7	-2.32446	Gc	-1.64727
Atp2a3	-2.33234	Krt6b	-1.68147
Hrb	-2.33238	Fam3c	-1.68989
H1-0	-2.36324	Hbd/Hbb	-1.71419
Gltp	-2.36591	Dsp	-1.71807
Postn	-2.42446	Prdx2	-1.72641
Nudc	-2.44133	Arap1	-1.72839
Mboat7	-2.45117	Golm1	-1.74263
Khsrp	-2.45744	Postn	-1.80903
Mme	-2.48557	Lpa	-1.81928
Epx	-2.4862	Tmx1	-1.83288
Xpo7	-2.52006	Tma7	-1.84132
Immt	-2.53986	C1r	-1.91297
Dock11	-2.64175	Fam107b	-1.93596
Dera	-2.64423	Tmsb10	-1.9646
Myo1g	-2.64645	Hla-B	-1.97718
Slc44a2	-2.71447	Pros1	-1.9809
Dkfzp686g04235	-2.71566	Stag1	-1.99751
Eif3a	-2.7203	Tes	-2.1351
Ankrd44	-2.79514	Fus	-2.1996
Dnah5	-2.80938	Dkfzp779k0533	-2.22355
Nnmt	-2.812	Oxsr1	-2.31315
Ppp2r5a	-2.81883	Pspc1	-2.40062
Hnrnpul2-Bscl2	-2.8373	Xdh	-2.41489
Arl3	-2.87585	Gapdh	-2.44289
Fam107b	-2.88153	Syne1	-2.45868
Etfb	-2.9082	Alb	-2.47379
Ipo5	-2.94269	Cln3	-2.48401
Lrrc59	-2.97384	Scgb3a1	-2.48839
Nmi	-3.01115	Fam3d	-2.61456
Ugdh	-3.01374	C1s	-2.76224
Snrpd2	-3.02676	Rps2	-2.78517
Hk2	-3.06152	Adamts15	-2.82553
Mcu	-3.10658	Btn1a1	-2.85797
Fnbp1	-3.23376	H1-5	-2.94241
Tmem43	-3.32659	Cd177	-2.97639
Atp5pd	-3.41544	Loc102723996	-3.00583
Eif3c	-3.42681	Rsu1	-3.06446
Hsd17b10	-3.45353	Hbb	-3.11024
Dnaja1	-3.51422	Zc3hav1	-3.18983
Impdh	-3.55316	Apoa4	-3.28195
Hbb	-3.55411	Bpifa2	-3.30858
Krt77	-3.57122	Serpina1	-3.68808
Dnase2	-3.66986	Cpn2	-3.7717
Srsf3	-3.76678	Mien1	-3.78538
Prg2	-4.28363	Eif3l	-4.19827
Ccdc88b	-4.31194	Hbd	-4.20004
Hbb	-4.48438	Lsm4	-4.21948
Atp5if1	-4.80329	Hel-S-11	-4.38887
Alox5ap	-6.08318	Muc5b	-4.77134
		Setd2	-5.63933
		Lbp	-6.62077

## Sheet: Fig. 5g
	L3vs.L1	W3vs.W1	C5vs.C1
Acox1	-1.33029	0.232174	1.90252
Actb	-1.32376	0.523541	1.61516
Actg1	-6.63588	0.595934	1.0259
Atg3	-1.32131	0.201106	1.92509
Casp1	-4.92658	0.154312	-0.190589
Vav1	-2.75104	0.0222077	0.637211
Ncf1	1.19166	-0.132448	-1.49296
Ephx1	-1.93046	-0.74871	1.05124
Gnb4	2.01137	-0.0338891	0.938356
Xpo1	-2.05984	-0.0800457	-0.540426
H2ac21	1.30982	-0.558479	1.30495
Sec22b	-3.3243	0.361313	0.761387
Cox5a	1.47206	-0.282122	1.34048
Ccl28	2.86582	0	-2.54025
Il8	0.819289	0.0100723	2.75826
Cxcl1	2.70934	0	-4.04986
Cxcl17	-1.51412	-0.148094	-1.76024
Igfbp2	1.48804	-0.269572	-1.69599
Muc5ac	1.5153	-0.524713	0.911789
Apbb1ip	-1.96095	0.494946	-0.385299
Arhgef2	-2.09189	-0.706828	0
Asap1	-2.42891	0.548191	0
Atp5j	-1.91806	0	0.74139
Cd47	-1.34273	1.31492	0.922195
Cdc37	-2.26282	-0.661927	0.306721
Clta	-2.82008	0.847763	1.89291
Fga	-0.184497	-1.36318	1.25913
Fpr1	-2.6567	0.433249	1.0142
Gnas	-2.077	0.831835	-0.301517
Gng12	1.25938	-0.802708	-0.530513
Hspb1	-0.321124	-1.29372	-3.65792
Igfbp7	0.316162	-0.533281	-2.23811
Ilk	-2.43893	-0.222511	0.235675
Lpo	1.70257	0.337781	-1.36401
Mlkl	3.11867	0	0
Muc7	0.240174	-1.44372	-1.71497
Ppp3ca	-2.65075	0.266509	0.561701
Prkcb	-2.42823	0.789516	1.09466
Psma2	-0.855946	1.45463	3.21403
Psmc6	-2.34441	-0.7006	-0.130768
Rab10	-2.0919	0.549324	0.25899
Rac1	-0.00770256	-0.628788	-0.412229
Raf1	-2.20524	0.341252	1.42027
Rpl14	-3.84723	-1.53593	-0.740652
Rpl15	-2.03767	-0.269287	0
Rpl17	-2.27872	0	0.269989
Rpl18	-3.10975	0.56233	0.489594
Rpl30	-2.09649	1.09417	0.551924
Rpl7a	-3.87663	-0.977903	0.259499
S100a10	-1.19187	-1.71133	-1.10976
S100a16	0.0599578	-0.389947	-2.23455
Uqcrfs1	-3.21664	0.506951	0.50721
Sod1	1.02307	1.02639	0.444601
Tlr2	0.0121281	1.54339	1.64578

## Sheet: Fig. 5h
	W3vs.W1	W7vs.W1	W8vs.W1
Tspan1	3.64757	3.7616	4.03034
Hsph1	3.10427	2.5693	2.78338
Ehd4	2.96075	2.40651	2.89702
Rps23	2.79986	2.81316	2.79982
Loc105371267	2.73201	2.69723	3.85574
Ttll12	2.64529	2.56095	2.66584
Ddx1	2.62586	1.95676	2.20808
Ifi35	2.5589	2.41737	2.31988
Stxbp1	2.257	2.28077	2.76552
Mefv	2.21443	3.02922	3.16907
Rap2c	2.18491	1.47132	1.87912
Dnajb1	1.99831	1.65372	1.85763
Cycs	1.98405	2.19449	1.73073
Cox6b1	1.95868	1.85871	1.56917
Vdac3	1.95759	1.99555	2.15129
Shinc3	1.92379	2.33855	2.89817
Gpx1	1.7861	2.26106	2.63361
Wdr61	1.69153	1.66246	1.56233
Rpl27	1.69153	1.66246	1.56233
Dnase2	1.67319	2.05557	2.37138
Act	1.67208	1.07304	1.70936
Cox6c	1.54801	1.39876	2.09919
Paics	1.54782	2.49063	2.10298
Lrrc59	1.47725	1.6297	1.71495
Krt7	1.46616	1.78947	3.26405
Ppfia4	1.43617	1.07729	2.62051
Cfap20	1.39979	4.11486	4.71802
Nudc	1.23791	1.46726	1.57964
Ykt6	-1.19202	-1.61256	-1.63298
Hp	-1.22377	-2.99094	-2.60523
Ahsg	-1.23327	-2.39905	-1.86049
Vtn	-1.27363	-2.0448	-1.84368
Plg	-1.28015	-2.27094	-1.88768
Pon1	-1.30241	-1.96012	-3.48954
Lacrt	-1.33892	-1.86706	-3.00806
F2	-1.34816	-1.50686	-1.66423
Fga	-1.36318	-2.6592	-2.3225
Krt16	-1.37671	-2.80069	-3.16067
H2ac20	-1.3949	-2.17488	-1.44217
Fgb	-1.40416	-2.85171	-2.62461
Muc7	-1.44372	-1.90811	-1.72648
Saa2-Saa4	-1.45067	-1.65174	-1.75179
Krt14	-1.64342	-1.64548	-2.10535
Gc	-1.64727	-1.76354	-1.93577
Krt6b	-1.68147	-1.75292	-2.5424
Col1a1	-1.69829	-2.54179	-2.85532
Arap1	-1.72839	-1.94677	-2.06544
Lpa	-1.81928	-3.44623	-1.6767
Apoa1	-1.88771	-2.02033	-2.38731
Hla-B	-1.97718	-1.9405	-1.70409
Pros1	-1.9809	-2.22185	-1.83262
Stag1	-1.99751	-1.28728	-2.77751
C8a	-2.30157	-1.42322	-2.94909
Xdh	-2.41489	-1.60306	-4.74746
Alb	-2.47379	-1.34323	-1.46281
Fabp3	-2.52336	-2.58848	-6.00825
C1s	-2.76224	-1.52907	-3.06003
Rsu1	-3.06446	-3.01805	-2.65857
Psmd6	-3.09098	-2.08975	-7.11221
Apoa2	-3.13726	-2.33644	-2.97137
Apoa4	-3.28195	-1.73145	-2.26288
Tgfbi	-3.48034	-2.00098	-2.27577
Cd36	-3.64309	-2.90125	-4.96135
Eif3l	-4.19827	-4.16621	-4.44647
Lbp	-6.62077	-5.75758	-6.90631
Rac1	-1.39817	1.18201	1.51723
Galnt7	-1.20156	1.06715	1.94074

## Sheet: Fig. 5i
	N5vs.N1	N8vs.N1
Actb	1.02984	1.59517
Actg1	0.813426	1.48417
Cd177	1.01248	4.27269
Cxcr1	1.01334	2.03246
Dctn1	2.1462	2.04293
Il16	1.53111	1.10388
Il18rap	1.27465	2.47064
Mefv	0.86046	1.778
Mmp8	2.16628	2.57684
Rab43	1.60612	2.81048
Raf1	3.49016	3.40784
Tlr8	1.62609	2.29011
Tnfaip8l3	6.62485	6.84894
Ccl2	-1.84494	-3.51326
Cd83	-2.7129	-2.53828
Csf1	-2.3079	-1.36928
Cxcl2	-1.43734	-2.15663
Cxcl17	-0.564895	-1.60893
Ccl3l1	-2.3513	-3.11423
Dnajb1	-1.2624	-1.13218
Hsph1	-1.40948	-2.75129
Gpx1	-1.12506	-1.62543
Il1rl2	-1.5142	-2.18377
Isg15	-1.51555	-1.73156
Rplp1	-1.3368	-1.59199
S100a13	-1.29676	-2.48511
Sod2	-1.19031	-1.10215
Bpifa2	10.5999	6.79416
Acsl4	2.30515	2.4442
Anxa11	1.10328	1.9
Anxa5	-2.13827	-1.37318
Arl8b	-1.97835	-1.49353
Atp6v1e1	-1.46796	-1.39543
Atp6v1h	-2.07775	-1.23015
B2m	-1.28146	-1.33475
Card16	-1.14011	-1.22104
Card17	-1.71575	-2.0131
Ccnd3	1.26898	2.83712
Ccr5as	-3.52502	-1.82528
Cd93	1.55001	3.12469
Cdkn1b	1.80326	2.29245
Cebpb	1.09565	1.22821
Cebpd	1.74635	1.70263
Cir1	-2.02426	-4.16689
Ctsc	-1.67353	-1.85984
Dnajc3	-1.54694	-1.4283
Erbin	-1.2117	-2.0205
Fadd	8.41033	8.11957
Fos	1.01274	1.80451
Gadd45a	1.24013	1.40052
Git2	2.38857	2.19781
Gla	-1.98775	-1.99588
Hes1	-1.1772	-2.78769
Hexb	-1.56464	-1.39115
Hmox1	-1.70705	-1.75811
Hnrnpul1	1.24179	1.58408
Ifi27	-4.12304	-2.38605
Ifngr2	2.04155	3.77219
Il10rb-Dt	-1.74675	-1.44604
Lpcat3	8.59247	8.91768
Ly96	-1.00349	-1.67196
Lypd3	3.27035	2.67901
M6pr	-2.18598	-1.42859
Map2k1	1.27756	3.74244
Map3k3	1.50738	2.4419
Mapk14	1.30815	1.89756
Nlrp3	2.08381	2.63176
Npc2	-1.65497	-1.03524
Rab5if	1.53981	2.86369
Rbl2	2.4773	1.80853
Rhov	-1.84315	-1.53565
S100a7	6.93525	2.30292
Slc7a11	-1.90363	-3.31762
Snx18	1.71626	2.17397
Socs3	2.48038	1.15308
Sort1	1.30483	3.2155
Tank	-1.30203	-1.36664
Tirap	8.21737	8.55869
Tnfaip3	1.64029	2.55988
Tnfrsf10c	1.2791	1.27921
Tnfsf15	-3.19941	-2.83537
Txnip	2.30585	1.44831
Arg1	1.5804	3.38831
Atf5	-2.58118	-1.93991
Atox1	-1.89626	-1.59044
Baalc	-4.08765	-3.04188
Babam2	-1.21913	-2.26469
Bicd1	-3.32623	-3.05788
Bicd2	-3.77936	-3.36257
Bicdl1	-1.8996	-2.15292
C12orf57	-1.62895	-2.54128
C15orf48	-1.13564	-1.15498
Cap1	1.05198	2.57233
Cars1	5.318	5.80028
Ccdc13-As2	-2.83187	-3.13298
Ccdc88c	-1.89772	-1.20568
Ccndbp1	1.26683	1.24733
Ccnjl	1.77414	2.44866
Cdkn2d	1.07799	2.21306
Ch25h	7.87235	6.9996
Chp2	-5.77249	-3.41967
Chpf	7.91128	6.79294
Cish	2.06771	1.60641
Cks2	-2.21327	-4.32093
Clec2b	-1.31498	-1.73437
Cntnap3	2.45198	3.24417
Coa6	-2.39359	-2.00724
Cth	8.80668	7.13802
Cyp27a1	-2.24806	-2.60018
Cyp2f1	-4.29537	-2.91151
Cyria	1.49527	1.6855
Dbf4	-3.58985	-3.42979
Ddit4l	-3.41578	-3.37041
Degs1	2.65163	3.4174
Dhrs9	1.46916	1.70444
Dmtf1	7.5984	7.28969
Dnttip2	-1.42006	-2.95787
Drap1	1.02134	1.41459
Dtx3l	-1.09502	-1.17396
Dusp1	1.53516	1.44031
Egln1	2.38642	2.53362
Egr1	1.9678	2.3309
Ep300	1.71321	1.76853
Ereg	5.80284	5.66638
Espl1	8.09307	6.95035
Fam219b	7.49231	7.01602
Fbxo34	2.63529	2.02157
Fkbp5	1.86528	3.6499
Fpr2	1.90824	1.65991
Frmd4b	1.14124	2.02498
Fus	-1.26677	-1.30456
Garre1	7.2274	6.7621
Golga7	1.65765	1.92712
Gramd1a-As1	-3.96118	-2.81968
Gsta1	-2.84355	-2.85775
Gtf2a1	-1.37014	-1.76219
Gtf2ip4	2.28057	2.11518
Gtpbp2	1.50812	2.47232
Hba2	-6.82871	-5.90285
Hebp2	1.10751	1.13983
Hilpda	1.54439	2.79643
Hmgb2	1.8204	2.28961
Hnrnph3	-1.76795	-1.7418
Hook1	-1.16366	-1.99393
Hook2	-2.1262	-2.25605
Hpgd	3.26636	3.02312
Icam3	1.35609	2.4381
Inafm2	-1.91902	-1.22799
Insig1	-1.56687	-1.0271
Ipo11	-3.52677	-1.7748
Itpkc	2.64694	2.64077
Kat6a	2.10738	2.24542
Katnbl1	-1.61726	-2.29854
Kazn	1.96467	1.98326
Kcnma1	6.45555	6.05302
Kdm7a	1.54194	1.75897
Kiaa0040	1.52917	2.63517
Kmt2d	1.95192	2.98123
Lbr	1.38647	1.57524
Ldha	1.36416	1.91404
Lgals3	-1.79836	-1.59465
Lilrb2	1.91101	2.50944
Lrrc4	2.01939	2.2573
Mafb	-1.61214	-1.50972
Mailr	-1.28808	-1.47133
Mapre2	-1.69983	-2.26182
Megf9	1.93766	2.53673
Msc	-2.52171	-2.94508
Msl1	1.15498	1.18643
Msl3	1.04368	2.23345
Msmb	-2.65417	-2.34877
Mt-Atp8	3.96456	1.58849
Mt-Co1	2.83981	1.94007
Mtco1p12	3.28195	2.12043
Mt-Co3	1.85613	1.45512
Mtnd2p28	3.97907	2.15268
Mt-Nd4l	2.90128	1.13439
Mt-Rnr1	1.28566	1.94726
Mt-Tc	-1.14406	-1.99503
Mt-Te	7.66628	7.04617
Mt-Tp	3.60583	2.65742
Mxd3	1.5007	2.41633
Nck2	1.68017	2.84765
Nfe2l2	-1.27123	-1.30305
Nin	-2.62284	-2.56279
Ninl	-3.36175	-3.06036
Nln	-3.74442	-2.42118
Npm1	-1.04209	-1.67713
Nr1d2	-1.61234	-2.13279
Nr4a2	-1.56972	-1.93318
Nsmaf	-1.83938	-1.75554
Nudt3	3.77816	2.95437
Nxn	5.75678	4.45356
Olfm4	2.80618	2.53471
Otoa	-3.99847	-2.48031
Padi2	1.06421	1.78524
Pbx2p1	1.30176	1.37984
Pde4b	1.97311	1.27285
Pde4dip	-2.58252	-2.08262
Peli1	1.60655	1.26661
Pfkfb3	1.52953	2.08223
Pi3	-3.23514	-1.90871
Plbd1	1.41918	1.81743
Plin3	2.09295	2.55845
Plp2	1.1036	2.93022
Plpp3	-2.30488	-1.69248
Pmaip1	-1.04631	-2.75174
Polr1f	-1.61888	-1.84625
Ppp1r3b	4.39596	4.22399
Prkab1	2.50559	2.53523
Prkd2	1.01993	1.92887
Prune1	3.14403	2.4684
Ptpn1	1.45164	2.36241
Pttg1ip	1.03519	1.67075
Rbks	-1.26291	-2.09202
Rgs14	1.11064	2.77666
Rin3	1.0852	3.23304
Ripor2	1.0942	2.04003
Rit1	-1.44033	-1.70197
Rnf13	-1.0977	-1.1698
Rpl21	-1.04628	-1.59635
Rpl21p16	-1.52651	-2.15192
Rpl3p4	-1.27144	-2.45451
Rplp2	-1.13034	-1.35197
Rps27	-1.3801	-1.14697
Rps28	-1.07319	-1.23043
Rps28p7	-1.38869	-1.62234
Rrn3p1	-6.86142	-5.79495
Sde2	-1.88997	-1.92083
Sec62	-1.19513	-1.13654
Setdb2	-2.65516	-2.81212
Sgtb	-3.2145	-1.73479
Slamf7	-2.81537	-1.79089
Slc20a1	-1.90873	-2.02054
Slc24a4	7.9748	7.38632
Slc37a3	5.31969	4.93337
Slc43a3	-2.78621	-1.02766
Slpi	-2.10046	-2.14999
Smap2	1.14643	2.48854
Smox	8.16227	7.73862
Snapc1	-3.13459	-2.3646
Sorl1	1.07349	1.37043
St6galnac2	6.14188	7.15828
Stk17b	1.78581	1.71117
Stk24	1.8783	2.4476
Sytl3	1.89946	3.9777
Tcp11l2	2.26754	1.86129
Tesc	2.5794	3.425
Tff3	-2.16055	-2.63418
Tma7	-1.58795	-1.09536
Tmem70	-1.5665	-1.783
Trip10	2.2419	1.65174
Ube2b	-1.07582	-1.35732
Ube2q1	-1.79137	-1.13926
Ubn1	1.26523	1.29748
Uqcr11	-1.47304	-1.60692
Uros	-2.01806	-1.8228
Usp10	1.06116	1.56038
Usp42	7.63047	7.68345
Washc2a	-2.89253	-1.51121
Washc5	-1.69748	-1.6783
Wfdc2	-2.94871	-1.34013
Wipi1	2.43529	3.34358
Zbed10p	7.5234	6.86364
Zfp36l2	3.47841	3.07815
Znf267	-1.51879	-1.1735
Znf362	7.75274	7.94845
Znf598	4.49333	4.55393
Znf818p	5.15619	4.81084
