# Supplementary material for: Evolution of lasR mutants in polymorphic Pseudomonas aeruginosa populations facilitates chronic infection of the lung
Source: Nat Commun. 2023 Sep 25;14:5976. doi: 10.1038/s41467-023-41704-w (PMC10519970; doi:10.1038/s41467-023-41704-w)
Supplement: Supplementary file 8 — Source Data [file 41467_2023_41704_MOESM8_ESM.zip › Source Data/Figure S10.xlsx]

## Sheet: Fig. S10a
Hours	N1a									N7d-lasRpvdS									N5c-lasR
0	0.121	0.132	0.111	0.124	0.112	0.095	0.095	0.099	0.121	0.031	0.002	0.004	-0.002	-0.001	0.006	-0.001	-0.002	-0.001	0.000167	-0.00063	0.002	0.001	0.002	0.000167	-0.00073	-0.00073	-0.00063
0.5	0.082	0.085	0.082	0.085	0.08	0.079	0.079	0.079	0.079	0.113	0.122	0.105	0.112	0.106	0.101	0.125	0.095	0.098	0.117	0.116	0.112	0.112	0.121	0.12	0.121	0.115	0.099
1	0.082	0.082	0.086	0.086	0.086	0.079	0.082	0.079	0.08	0.08	0.099	0.141	0.078	0.099	0.084	0.085	0.085	0.088	0.099	0.099	0.099	0.079	0.099	0.08	0.087	0.083	0.08
1.5	0.079	0.082	0.082	0.085	0.079	0.079	0.099	0.098	0.079	0.081	0.078	0.079	0.099	0.084	0.085	0.083	0.08	0.079	0.079	0.079	0.082	0.088	0.08	0.082	0.099	0.088	0.08
2	0.131	0.134	0.124	0.119	0.122	0.131	0.131	0.155	0.16	0.079	0.079	0.079	0.099	0.084	0.083	0.08	0.08	0.08	0.082	0.099	0.085	0.085	0.099	0.099	0.085	0.076	0.088
2.5	0.079	0.082	0.08	0.08	0.08	0.079	0.079	0.081	0.08	0.144	0.163	0.158	0.141	0.152	0.155	0.152	0.152	0.15	0.167	0.177	0.155	0.171	0.154	0.162	0.168	0.168	0.201
3	0.079	0.082	0.081	0.079	0.08	0.08	0.08	0.082	0.08	0.08	0.078	0.079	0.08	0.078	0.079	0.08	0.081	0.08	0.08	0.079	0.079	0.08	0.08	0.081	0.081	0.081	0.082
3.5	0.081	0.084	0.082	0.082	0.082	0.081	0.082	0.083	0.082	0.079	0.078	0.078	0.079	0.078	0.079	0.079	0.081	0.079	0.082	0.08	0.082	0.08	0.082	0.082	0.082	0.083	0.083
4	0.085	0.089	0.087	0.086	0.086	0.086	0.086	0.088	0.087	0.08	0.08	0.081	0.08	0.08	0.081	0.081	0.082	0.081	0.087	0.084	0.085	0.084	0.085	0.087	0.085	0.088	0.088
4.5	0.095	0.098	0.097	0.096	0.096	0.096	0.097	0.099	0.097	0.083	0.083	0.083	0.083	0.083	0.084	0.084	0.085	0.085	0.096	0.093	0.096	0.095	0.095	0.095	0.096	0.097	0.096
5	0.116	0.122	0.123	0.117	0.118	0.118	0.117	0.135	0.12	0.09	0.089	0.089	0.089	0.09	0.09	0.091	0.092	0.09	0.119	0.111	0.112	0.111	0.114	0.116	0.116	0.122	0.116
5.5	0.148	0.157	0.151	0.148	0.146	0.149	0.146	0.145	0.15	0.111	0.106	0.106	0.11	0.108	0.109	0.111	0.113	0.113	0.135	0.135	0.131	0.131	0.136	0.134	0.139	0.141	0.145
6	0.187	0.194	0.194	0.193	0.191	0.195	0.193	0.202	0.194	0.133	0.136	0.139	0.142	0.14	0.141	0.14	0.138	0.136	0.164	0.163	0.163	0.149	0.159	0.155	0.16	0.163	0.161
6.5	0.242	0.232	0.232	0.245	0.237	0.239	0.228	0.231	0.231	0.172	0.163	0.159	0.146	0.158	0.157	0.15	0.159	0.15	0.195	0.187	0.181	0.168	0.175	0.172	0.173	0.178	0.175
7	0.297	0.291	0.296	0.305	0.299	0.306	0.295	0.298	0.288	0.216	0.225	0.216	0.198	0.215	0.22	0.205	0.208	0.204	0.221	0.219	0.213	0.201	0.222	0.211	0.225	0.223	0.215
7.5	0.357	0.347	0.358	0.356	0.376	0.373	0.356	0.352	0.357	0.295	0.288	0.29	0.274	0.289	0.292	0.289	0.297	0.288	0.26	0.262	0.257	0.251	0.264	0.268	0.273	0.27	0.271
8	0.425	0.406	0.421	0.414	0.446	0.443	0.432	0.417	0.422	0.393	0.372	0.378	0.363	0.382	0.398	0.38	0.373	0.396	0.311	0.311	0.308	0.309	0.325	0.314	0.322	0.317	0.329
8.5	0.51	0.49	0.503	0.485	0.521	0.519	0.514	0.509	0.498	0.506	0.485	0.484	0.471	0.479	0.492	0.475	0.486	0.497	0.36	0.364	0.358	0.358	0.374	0.365	0.378	0.367	0.379
9	0.611	0.574	0.596	0.58	0.597	0.597	0.596	0.574	0.583	0.635	0.578	0.575	0.582	0.57	0.568	0.555	0.557	0.58	0.427	0.418	0.408	0.409	0.423	0.419	0.428	0.414	0.438
9.5	0.676	0.651	0.665	0.642	0.652	0.673	0.651	0.66	0.646	0.69	0.665	0.64	0.647	0.645	0.653	0.657	0.625	0.65	0.498	0.468	0.467	0.47	0.489	0.481	0.483	0.465	0.505
10	0.738	0.721	0.712	0.673	0.706	0.724	0.708	0.695	0.709	0.778	0.72	0.717	0.742	0.718	0.726	0.73	0.743	0.74	0.541	0.525	0.517	0.521	0.55	0.532	0.546	0.528	0.584
10.5	0.801	0.709	0.739	0.762	0.738	0.736	0.706	0.727	0.776	0.849	0.81	0.798	0.805	0.795	0.803	0.806	0.818	0.812	0.599	0.595	0.588	0.594	0.609	0.586	0.603	0.597	0.655
11	0.85	0.802	0.841	0.845	0.826	0.832	0.792	0.789	0.779	0.902	0.873	0.847	0.869	0.849	0.872	0.874	0.888	0.873	0.675	0.646	0.647	0.66	0.65	0.642	0.654	0.671	0.705
11.5	0.87	0.875	0.871	0.887	0.881	0.866	0.822	0.893	0.829	0.922	0.902	0.881	0.9	0.891	0.901	0.899	0.928	0.89	0.746	0.702	0.71	0.712	0.716	0.715	0.725	0.729	0.755
12	0.911	0.907	0.902	0.937	0.898	0.905	0.863	0.934	0.902	0.934	0.954	0.909	0.902	0.913	0.939	0.949	0.945	0.912	0.785	0.764	0.762	0.769	0.768	0.762	0.782	0.794	0.835
12.5	0.934	0.929	0.914	0.942	0.915	0.922	0.918	0.957	0.935	0.959	0.968	0.939	0.931	0.936	0.968	0.971	0.955	0.938	0.852	0.808	0.809	0.807	0.818	0.821	0.829	0.845	0.902
13	0.938	0.944	0.927	0.953	0.931	0.927	0.945	0.973	0.935	0.97	0.995	0.955	0.946	0.956	0.98	1.005	0.971	0.959	0.886	0.85	0.845	0.848	0.859	0.854	0.869	0.897	0.925
13.5	0.971	0.975	0.966	0.992	0.968	0.958	0.989	0.996	0.978	0.984	1.015	0.976	0.96	0.97	0.995	1.015	0.973	0.979	0.92	0.88	0.862	0.86	0.893	0.877	0.886	0.92	0.955
14	1.006	0.989	0.985	0.991	0.984	0.988	0.98	1.011	1	0.988	1.018	0.983	0.975	0.976	0.994	1.011	0.991	0.992	0.958	0.911	0.868	0.906	0.875	0.903	0.921	0.926	0.963
14.5	1.021	1.017	0.996	1.028	1.014	1.013	0.992	1.017	1.019	0.994	1.02	0.994	0.98	0.988	0.998	1.026	0.956	1.002	0.986	0.906	0.897	0.923	0.92	0.918	0.932	0.961	1.013
15	1.043	1.025	1.025	1.038	1.042	1.024	1.018	1.051	1.031	0.995	1.031	0.994	0.984	0.992	1.011	1.016	0.959	1.001	1.014	0.947	0.928	0.944	0.938	0.948	0.959	0.977	1.022
15.5	1.064	1.042	1.05	1.05	1.074	1.036	1.034	1.07	1.037	0.99	1.017	0.992	0.991	0.993	1.014	1.015	0.958	1.001	1.038	0.984	0.958	0.96	0.963	0.971	0.994	0.994	1.044
16	1.087	1.062	1.048	1.047	1.079	1.046	1.039	1.091	1.078	0.971	1.01	0.985	0.984	0.984	0.994	1.016	1.014	1.009	1.052	1	0.974	0.996	0.98	0.98	1.011	1.015	1.06
16.5	1.091	1.066	1.055	1.058	1.083	1.042	1.046	1.105	1.073	0.953	1.016	0.981	0.994	0.997	1.019	1.018	0.958	1	1.062	1.016	0.996	1.004	0.994	1.004	1.023	1.028	1.072
17	1.128	1.072	1.077	1.055	1.101	1.083	1.049	1.102	1.086	0.963	1.017	0.983	0.992	0.997	1.015	1.012	0.95	1.002	1.085	1.028	1.011	1.018	1.012	1.018	1.034	1.048	1.082
17.5	1.145	1.074	1.085	1.073	1.112	1.099	1.05	1.119	1.122	0.949	1.006	0.971	0.989	0.989	0.998	1.01	0.983	0.987	1.099	1.041	1.014	1.025	1.016	1.012	1.038	1.045	1.085
18	1.166	1.086	1.098	1.075	1.129	1.095	1.064	1.143	1.132	0.958	0.987	0.967	0.985	0.99	0.991	1	0.92	0.983	1.1	1.046	1.017	1.033	1.022	1.022	1.036	1.056	1.083
18.5	1.159	1.089	1.096	1.072	1.128	1.074	1.073	1.135	1.113	0.966	0.972	0.954	0.968	0.985	0.984	0.991	0.945	0.973	1.105	1.05	1.016	1.034	1.018	1.029	1.039	1.056	1.085
19	1.197	1.109	1.121	1.084	1.143	1.105	1.078	1.139	1.123	0.969	0.962	0.934	0.936	0.987	0.98	0.998	0.971	0.971	1.109	1.055	1.026	1.031	1.03	1.032	1.048	1.063	1.087
19.5	1.204	1.107	1.123	1.093	1.16	1.112	1.083	1.149	1.144	0.959	0.95	0.926	0.936	0.97	0.959	0.956	0.96	0.956	1.111	1.051	1.022	1.032	1.023	1.027	1.042	1.057	1.082
20	1.198	1.109	1.117	1.091	1.142	1.124	1.081	1.165	1.148	0.934	0.915	0.896	0.915	0.972	0.989	0.964	0.951	0.944	1.105	1.048	1.023	1.033	1.029	1.028	1.044	1.059	1.083
20.5	1.17	1.108	1.111	1.093	1.149	1.101	1.08	1.161	1.116	0.917	0.875	0.855	0.904	0.932	0.977	0.936	0.928	0.932	1.105	1.047	1.022	1.031	1.02	1.025	1.039	1.06	1.083
21	1.154	1.107	1.114	1.089	1.143	1.087	1.091	1.155	1.101	0.897	0.851	0.853	0.906	0.9	0.943	0.935	0.914	0.923	1.097	1.046	1.024	1.028	1.022	1.028	1.038	1.056	1.079
21.5	1.138	1.106	1.111	1.1	1.133	1.078	1.123	1.163	1.096	0.893	0.828	0.863	0.904	0.886	0.913	0.915	0.927	0.91	1.098	1.046	1.025	1.03	1.026	1.027	1.04	1.058	1.081
22	1.131	1.102	1.113	1.092	1.131	1.074	1.131	1.148	1.081	0.868	0.838	0.857	0.888	0.866	0.887	0.897	0.928	0.899	1.1	1.044	1.024	1.028	1.018	1.022	1.037	1.053	1.08
22.5	1.132	1.103	1.112	1.113	1.135	1.078	1.134	1.15	1.095	0.846	0.851	0.864	0.88	0.863	0.863	0.882	0.925	0.884	1.095	1.041	1.022	1.026	1.012	1.018	1.033	1.048	1.078
23	1.101	1.076	1.1	1.102	1.116	1.071	1.129	1.134	1.086	0.842	0.888	0.856	0.877	0.875	0.846	0.865	0.908	0.878	1.097	1.043	1.021	1.021	1.011	1.014	1.031	1.05	1.073
23.5	1.101	1.071	1.094	1.099	1.115	1.082	1.097	1.136	1.119	0.829	0.89	0.854	0.872	0.88	0.866	0.878	0.904	0.867	1.098	1.042	1.022	1.021	1.011	1.016	1.027	1.045	1.073
24	1.095	1.041	1.022	1.124	1.081	1.165	1.148	1.048	1.078	0.821	0.883	0.847	0.878	0.875	0.872	0.856	0.888	0.871	1.094	1.038	1.016	1.018	1.003	1.008	1.023	1.042	1.071

## Sheet: Fig. S10b
Hours	N1a			N7d-lasRpvdS			N5c-lasR
0	4.67336	4.38374	4.50295	4.54677	4.48302	4.43902	4.56655	4.4006	4.53982
1	5.22531	5.19866	5.1271	4.8451	4.68124	4.66276	5.04139	5.03342	5.13988
2	5.72428	5.7364	5.60206	5.44716	5.39794	5.39794	5.64836	5.81954	5.75967
3	6.08279	6.11059	5.88081	5.60206	5.69897	5.93952	5.9345	6.0086	6.09342
4	6.41497	6.38021	6.29226	5.94448	6.23553	6	6.08636	6.26951	6.31387
5	6.86629	6.76343	6.6902	6.23045	6.34242	6.20412	6.61278	6.61278	6.716
6	7.37107	7.36361	7.21484	7.05603	7.03616	7.05025	7.41497	7.52504	7.50786
7	7.39094	7.46538	7.20952	7.19312	7.15836	7.22531	7.59329	7.55145	7.60853
8	7.81291	8.03941	8.01284	7.23849	7.29588	7.25801	7.64836	7.77452	7.70757
9	7.88649	7.9058	7.82282	7.24304	7.47712	7.38917	7.64836	7.5563	7.54407
10	8.17609	8.20683	8.1271	7.73743	7.67313	7.69564	7.92428	8.03342	8.08636
12	8.06446	8.08636	7.9345	7.85411	7.86173	7.73457	8.09342	7.98227	7.96379
24	8.06446	7.76343	8.0086	7.79239	7.86923	7.81954	7.97313	8.07188	8.03342

## Sheet: Fig. S10c
	N1a			N5c-lasR			N7d-lasRpvdS
Diameter (cm)	2.18	2.13	2.02	1.14	1.18	1.09	0.62	0.57	0.64
