# Supplementary material for: Evolution of lasR mutants in polymorphic Pseudomonas aeruginosa populations facilitates chronic infection of the lung
Source: Nat Commun. 2023 Sep 25;14:5976. doi: 10.1038/s41467-023-41704-w (PMC10519970; doi:10.1038/s41467-023-41704-w)
Supplement: Supplementary file 8 — Source Data [file 41467_2023_41704_MOESM8_ESM.zip › Source Data/Figure S9.xlsx]

## Sheet: Fig. S9a
Hours	Casein						Casein+Fe						Casein+Transferrin
4	5.99344	5.95665	5.94448	6.11727	6.05881	6.04336	6.61172	6.58771	6.53656	6.36736	6.60745	6.47422	5.62325	5.88649	5.92428	5.75587	5.94448	5.73239
8	7.10312	6.97955	6.98408	7.13672	7.06446	7.09132	7.92428	7.78032	7.88253	7.78032	7.76938	7.77815	6.43457	6.36922	6.33445	6.38382	6.36922	6.35411
12	7.47857	7.43616	7.32838	7.56703	7.36736	7.42488	8.03342	8.02938	8.05308	8.0899	8.16732	8.18469	6.62325	6.86332	6.85733	6.78533	6.94939	6.68124
24	7.53148	7.50515	7.5966	7.57978	7.60206	7.4843	8.07555	8.11059	8.08991	8.07918	8.12057	8.13988	7.40654	7.39794	7.61278	7.41497	7.42325	7.27875
36	7.52504	7.55023	7.50515	7.60206	7.55023	7.85431	7.95665	7.83569	7.92428	7.93197	7.93197	8.0086	7.41162	7.38382	7.32634	7.27875	7.26482	7.30535
48	7.70757	7.58546	7.73239	7.79934	8.06446	7.62325	7.90848	7.62325	8.12057	7.93952	8.10721	7.83251	7.47712	7.61066	7.44091	7.43136	7.56585	7.54407
72	7.55388	7.8488	7.71767	7.79518	7.7839	7.78958	7.4624	7.66276	7.6721	7.53148	7.72428	7.79239	7.82086	7.71433	7.79099	7.89098	7.79379	7.63548
96	7.76938	8.03743	7.80072	7.80072	7.78533	7.75891	7.96142	7.94939	7.93702	7.83251	7.92428	7.90037	7.72263	7.66652	7.65514	7.66652	7.7839	7.64738

## Sheet: Fig. S9b
Days	Residual CFU
0	6.10037	6.20412	6.22531	6.18752	6.17897
1	6.50991	5.88376	5.84145	7.37246	7.45884
3	6.79672	6.56296	6.34746	6.26531	6.01286
