# Supplementary material for: Evolution of lasR mutants in polymorphic Pseudomonas aeruginosa populations facilitates chronic infection of the lung
Source: Nat Commun. 2023 Sep 25;14:5976. doi: 10.1038/s41467-023-41704-w (PMC10519970; doi:10.1038/s41467-023-41704-w)
Supplement: Supplementary file 8 — Source Data [file 41467_2023_41704_MOESM8_ESM.zip › Source Data/Figure 2.xlsx]

## Sheet: Fig. 2c
KEGG terms Down	L3a	W1a	W3a	W4b	W7f	W7d	W8a	C5a
Starch and sucrose metabolism	62.5	75	81.25	81.25	75	81.25	68.75
Quorum sensing	26.7442	33.7209	37.6471	43.5294	45.8824	41.1765	24.7059	18.8235
Biofilm formation		38.8889	41.1215	36.6972	45.3704	38.8889	25.6881	12.963
Biosynthesis of secondary metabolites	20.8226	20.7254	30.6905	32.376	37.4677	23.6364	17.2324
Phenazine biosynthesis		76.4706	81.25	68.75	81.25	87.5	43.75
O-Antigen nucleotide sugar biosynthesis	60
Tryptophan metabolism	45.1613
Bacterial chemotaxis	39.1304
Lysine degradation	50
Amino sugar and nucleotide sugar metabolism	37.8378
Pyruvate metabolism	29.0323
Propanoate metabolism			63.0435	53.4884	67.4419
Valine, leucine and isoleucine degradation			59.1837		54.3478
Oxidative phosphorylation			43.1034		59.6491
Carbon metabolism			36.0656	44.2623	46.7742
Bacterial secretion system						31.4607	23.3333
Glycolysis / Gluconeogenesis						37.8378
Pentose phosphate pathway						40.7407
Citrate cycle					64.5161
Ribosome				44.6429
Aminoacyl-tRNA biosynthesis				55.5556
KEGG terms Up	L3a	W1c	W3a	W4b	W7f	W7d	W8a	C5a
Ribosome	57.1429		62.5		50	41.0714		71.4286
Peptidoglycan biosynthesis	75					55
RNA degradation	76.4706					58.8235
Oxidative phosphorylation	43.8597					49.1228	19.2982
Protein export	70.5882
Fructose and mannose metabolism		47.3684
Sulfur metabolism			57.1429		51.0204
beta-Lactam resistance			51.8518		51.8518	48.1482
Flagellar assembly						47.8261
Phenylalanine, tyrosine and tryptophan biosynthesis						46.4286
Microbial metabolism in diverse environments				20.073
Benzoate degradation				33.3333
Tryptophan metabolism				32.2581
Lysine degradation				36.3636
Butanoate metabolism				26.8293
Citrate cycle				29.0323
Valine, leucine and isoleucine degradation				33.3333			21.7391
Pyruvate metabolism				24.5902			19.3548
Propanoate metabolism				27.907			20.9302
Two-component system				18.1818			12.7962
Nicotinate and nicotinamide metabolism							34.7826
Biofilm formation							15.5963
Synthesis and degradation of ketone bodies							40

## Sheet: Fig. 2d
QS genes	L3a	W1c	W3a	W4b	W7d	W7f	W8a	C5a
PA0007	0.598081	-1.40685	0.700952	-0.741835	-0.632278	-0.47561	-0.710577
plcB	-0.654704				-3.14576			-2.27582
PA0027	-1.7003	-1.12382	-1.35898	-0.864656	-2.7954			-2.33344
PA0028	-1.71974		-1.06812		-2.45224			-2.09817
PA0050		-1.73636	-1.38543	-1.24779	-0.659542		-0.994679
PA0052	-2.75857	-3.76448	-2.39394	-3.04418	-2.62281	-1.69099	-3.64915	-2.84865
osmC	-1.65801	-3.26754	-4.5787	-3.516	-4.20659	-3.96971	-3.40669
coxB		-0.792051	-0.556331		0.743038			-1.64565
coxA		-1.23687	-1.29804			-0.910944	-1.00167
PA0107			-2.93371			-1.7407		-1.54817
coIII		-1.38126	-2.24116	-0.816188		-1.45237	-0.893177	-1.52011
PA0109		-1.07652	-2.20322	-1.19684		-1.43577	-0.953617
PA0122	-4.27739	-5.48735	-4.74863	-4.63865	-6.14539	-2.46014	-5.82225	-2.62447
PA0132	-1.52312	-1.01744	-1.75961	-1.41065	-2.28934	-1.29026	-2.07023
nuh	-2.28974	-2.91856	-0.846405	-2.7054	-1.78478	-0.597299		-2.1369
PA0144		-3.18897	-1.09107	-1.8053			-3.342	-3.50071
PA0158	-0.452154	-1.07034	-1.18693	-0.934288	-1.13425	-1.01405
PA0175		-1.44911	-1.4962	-1.16357		-1.16087	-1.30089
aer2	-0.649392	-2.44733	-2.62664	-1.95819	-1.60609	-2.29484	-2.28713
PA0179		-1.77106	-2.32195	-1.78217	-0.994801	-1.17172	-1.37479
exbB1
hcpC
pfpI	-0.494655	-1.90984	-3.23292	-0.778638	-2.69789	-2.61465	-1.64123
PA0364		-0.612414	-1.34562	-0.799273		-1.43204	-1.04708
PA0365			-1.44625			-1.34812
PA0366			-1.07431	-0.513506		-0.692164	-1.00536
PA0534	-1.90193	-1.86661	-1.47823	-0.932143	-1.47404	-3.05989	-2.13291	-1.38842
PA0567	-1.04166	-2.48341	-3.25001	-2.27115	-3.2166	-1.12874	-2.25407
PA0572	-4.50176	-3.95361	-3.31277	-3.00521	-4.58471	-2.49329	-3.72128	-1.80793
PA0586		-1.11297	-2.43127	-0.524045		-2.24463	-0.698708
cbpD	-5.51195	-7.26804	-6.2953	-6.84723	-6.57215	-4.43325	-6.83048	-4.37319
PA0855		-0.87654			-1.29479	0.764703	-1.20588
pqsA		-0.603646		-0.621538	-1.83409	-0.984731		1.56526
pqsB		-0.711787	-0.646003	-0.854426	-2.32235	-1.56901		1.24421
pqsC		-0.880111	-0.591208	-0.417406	-2.44341	-1.41166		1.52421
pqsD		-0.652943	-0.817687	-0.6451	-2.75395	-1.74353
pqsE		-0.393465	-0.619194		-1.94226	-1.34289
phnA		-0.463138	-0.646255		-2.13422	-1.28159
phnB			-0.83258		-1.74659	-1.62251
mvfR		-1.05208	-1.23405		-0.819186	-0.811403
rhlC	-2.47195	-2.26953	-1.62652	-1.53958	-2.06612	-0.732729	-2.14173	-2.14569
PA1131	-2.38821				-1.63678	1.08834
napB		-0.969623	-1.83985		-0.829154	-1.3498	-0.936058	-1.29408
napD								-2.02687
napF		-1.43348	-2.34673		-0.691222	-1.08134	-0.9995	-1.91708
napE		-1.6422	-3.00368	-1.0282	-0.837457	-2.1441	-0.920496	-2.07437
PA1215	-2.54012	-1.64715	-1.82559		-2.34454	-1.35913	-1.85539
PA1216	-4.30762	-3.45049	-3.13068	-2.26795	-4.31215	-2.84783	-3.14631
PA1217	-1.83403	-2.13876	-2.1551		-2.08533	-1.78392	-2.02812
PA1218	-3.13321	-1.9167	-2.24773	-1.26598	-1.8069	-2.22478	-1.7825
PA1221	-2.18447	-1.46383	-1.20188		-1.47567		-1.38335
PA1245	-3.43676	-3.7657	-1.55774	-2.77643	-4.43455	-0.865559	-3.41486	-2.94158
aprD	-3.27181	-3.8992	-2.26967	-3.22518	-4.52296	-1.55217	-3.77688	-2.6691
aprE	-3.68449	-3.67749	-3.35008	-2.74201	-4.42763	-2.5674	-4.33247	-2.28494
aprF	-2.75054	-3.71092	-3.75078	-3.48247	-4.3324	-3.05167	-3.4241	-1.90628
aprA	-6.45853	-6.55931	-6.3185	-6.53696	-6.80588	-5.53145	-6.78251	-2.97936
aprI	-3.1558	-3.39482	-2.71998	-3.07388	-3.71339	-1.9859	-3.52358	-1.91354
PA1289	-1.02989		-1.07607
cyoA	-2.49928	-2.56001	-2.13279	-3.06728	-2.42742	-1.68365	-3.72567
cyoB	-1.76892	-2.62948	-3.03015	-2.67673	-2.60869	-2.41696	-3.09528
cyoC	-1.91473	-2.14399	-2.83716	-1.7501	-3.04245	-1.70347	-2.46224
cyoD	-2.32027		-2.14385	-2.16599	-1.83474	-2.64046	-2.41518
PA1323	-1.05703	-2.35002	-3.55971	-1.60816	-1.18349	-2.57212	-2.74465
PA1324	-1.00275	-2.46915	-3.71082	-1.37873	-3.1182	-2.78541	-2.80415
PA1404	-1.06674	-1.65914	-3.97855	-1.45515	-4.61181	-3.11379	-2.8513
lasR			-1.07999		-0.862717	-0.82007
rsaL	-6.00501	-7.48876	-1.6409	-6.34125	-6.09067	-1.05799	-6.3915	-4.74919
lasI	-5.15784	-4.33312	1.00074	-4.07313	-4.23069	1.40643	-4.50712	-2.65003
PA1656	-1.77975	-3.00529	-0.778728	-2.82826	-3.55082		-2.74183	-2.31319
PA1657	-2.52285	-3.96827	-1.49989	-4.35204	-5.12491	-0.709765	-3.70139	-2.15007
PA1658	-2.67492	-4.2056	-1.98057	-3.63015	-4.98551	-1.20231	-4.19072	-1.49155
PA1659	-2.07708	-2.9175	-1.55432	-2.16323	-3.45724	-1.00161	-3.20716
PA1660	-2.18122	-3.35827	-1.7924	-2.54858	-3.71496	-1.36063	-3.02085
PA1661		-3.57195	-1.84736	-1.6743	-3.49463	-1.43527	-2.96724
PA1662	-2.59496	-3.65396	-2.05928	-2.78065	-3.7538	-1.1504	-3.55089	-1.32293
PA1663	-2.45677	-3.05617	-1.63184	-2.22618	-3.05962	-0.890419	-3.03788
PA1664	-2.40677	-2.89385	-2.69572	-3.1013	-2.87929	-1.08329	-3.1481
PA1665	-2.54988	-4.17741	-2.13663	-2.80016	-4.19416	-1.51598	-3.76553	-1.79194
PA1666	-3.23627	-3.47521	-2.10009	-2.69135	-3.30857	-1.29819	-3.19774
PA1667	-2.05309	-3.51108	-1.6489	-1.98469	-3.12843	-1.12255	-3.12369
PA1668	-2.66738	-3.53482	-1.95245	-2.38917	-3.36278	-0.989907	-3.86321
PA1669	-1.88948	-3.15145	-1.36456	-2.30819	-2.86999	-0.727495	-3.07539	-1.27904
stp1	-2.23295	-2.83116	-1.18568	-1.70519	-2.38672		-2.77573	-1.85844
PA1745	-0.800863	-1.64267	-1.78472	-1.25887	-0.935919	-1.27954	-1.36678	-1.25638
PA1784	-4.34229	-3.28212	-4.88382	-3.81593	-4.22353	-3.01774	-4.88656	-4.19441
PA1869	-2.91628	-4.81544	-2.57288	-4.59451	-5.10506	-1.27264	-4.62871	-2.25163
PA1870	-1.11032	-2.10127	-2.79185		-2.46593	-1.52648	-1.77336
lasA	-6.03301	-6.54243	-5.09434	-5.99342	-6.52942	-3.35649	-6.59407	-5.00927
PA1881	-0.993134
PA1888	-11.8875	-1.19008	-2.2419		-9.03163	-1.25344		-5.6054
PA1891			2.3873			2.0051
PA1893	-1.31172	-1.94114		-1.60294	-2.30193		-2.47456
PA1894		-3.61462		-3.83743	-3.94791	-0.970543	-3.98819
PA1895	-2.01396	-2.8595		-1.60208	-2.24385	-0.904364	-2.57154
PA1896	-2.43515	-3.32837		-2.65857	-2.85754	-1.13431	-3.63915
PA1897	-1.33625	-2.45572			-3.08059		-2.48577
PA1914	-4.43552	-4.42366	-1.19291	-2.88035	-6.38911		-4.17396	-4.40643
PA1921	-1.21837				-1.49476		-1.76006
PA1930	-0.581241	-1.27617	-2.40608	-0.601772			-0.927366
PA1939	-11.9164
PA2030		-2.90923	-3.08086	-2.46385	-3.03255	-2.20331	-2.93394	-1.41614
PA2031	-1.35782	-3.57997	-2.70419	-3.78604	-3.37093	-2.0823	-3.60211	-1.78337
PA2066	-3.06483	-4.94468	-4.31371	-4.81162	-4.54409	-3.60205	-5.28707	-3.07195
PA2067	-3.6591	-5.25833	-5.15861	-4.50697	-4.95609	-3.85978	-5.24104	-3.16803
PA2068	-2.22682	-5.39882	-4.51047	-4.85892	-4.95565	-3.25565	-6.05743	-2.35647
PA2069	-5.69304	-7.54727	-6.80784	-6.56845	-7.22934	-4.36147	-8.02248	-3.84708
PA2076	-1.03007	-1.14799			-1.95742		-1.48518
kynU		-1.19148						1.44635
kynB	0.500064	1.17872	1.17872		3.46144	1.83618		2.12317
PA2134	-1.65852	-2.69576	-2.87312	-2.11541	-4.47824	-2.87685	-3.50393
PA2142		-2.28923	-2.56238	-1.219	-2.55941	-2.28844	-2.21839
PA2143	-1.01301	-2.57928	-3.22302	-1.84218	-3.29849	-2.26798	-2.8784
glgP	-1.30685	-2.90349	-2.70111	-2.00891	-2.69741	-2.38392	-3.23258
PA2146	-2.62697	-4.02177	-3.12807	-2.86585	-3.52208	-3.02347	-3.76377	-2.28283
katE	-1.75952	-2.84683	-2.6101	-1.61863	-3.70178	-2.42937	-3.40158
PA2148		-1.41909	-2.46892		-3.40695	-1.80029	-2.40042
PA2151	-1.62049	-2.93455	-3.24079	-2.21864	-3.92979	-2.54745	-3.32068
PA2152	-1.89411	-2.40035	-3.21905	-1.90917	-2.91506	-2.88092	-3.24415
glgB	-1.8267	-2.67888	-3.32784	-1.86908	-3.31876	-2.92162	-2.9368
PA2156	-1.7282
PA2157	-2.90785	-1.89088
PA2158	-1.52798	-1.11192	-1.8452	-0.976792	-3.05442	-1.62939	-2.20131
PA2159	-1.1203	-1.83032	-3.78442	-1.56647	-3.86114	-3.06856	-3.02938
PA2160	-1.82661	-2.48906	-2.79757	-2.24998	-3.21281	-2.72015	-2.79655
PA2161	-2.22035	-3.29209	-4.51655	-2.61609	-6.90424	-5.38885	-2.6471
PA2163	-2.0591	-3.38242	-4.01292	-3.01413	-4.19772	-3.59358	-3.841
PA2164	-1.70785	-3.43781	-4.12412	-3.03771	-3.9945	-3.01654	-3.43788
PA2165	-1.66859	-2.34741	-2.52735	-2.19093	-2.63982	-2.42784	-3.18332
PA2166	-2.85941	-5.51439	-6.17664	-5.91767	-6.08118	-5.78182	-5.60558
PA2167	-1.69775		-1.38166	-1.27313	-2.95894	-0.866748	-2.27577
PA2169	-2.2304	-2.69596	-4.38727	-3.02923	-5.827	-3.83854	-4.00977
PA2170
PA2171	-1.73029	-2.23604	-4.09865	-2.54869	-4.74821	-1.40191	-2.77371	-1.71628
PA2172	-1.26924	-1.55661	-1.94832	-1.30213	-2.52593	-3.20312	-1.7639
PA2173				-2.08787
PA2176	-1.23813	-1.90674	-1.37253		-2.63818	-0.841495	-1.33145
PA2180	-1.40689	-1.39684	-1.88848	-1.04348	-3.43127	-1.17462	-2.43636
PA2190	-1.34228				8.32111			9.52657
PA2192	-1.17156	-1.28929	-1.5993		-1.07503		-1.19295
hcnA	-3.57968	-4.18565	-0.584347	-3.72846	-5.88126	-1.32462	-3.64969	-1.97731
hcnB	-4.06634	-3.69421	-0.818977	-1.77531	-4.17224		-3.95904
hcnC	-4.50508	-4.48058	-1.37594	-2.61566	-4.62844	-0.969179	-3.99918	-2.16349
PA2274	-4.5661	-4.00335	-4.1058	-1.97323	-3.59883	-2.59398	-3.54421	-2.37891
chiC	-5.98417	-7.97192	-7.19806	-7.23292	-8.02168	-5.22826	-8.29195	-4.71291
ambE	-3.86005	-3.94871	-3.33167	-3.06784	-4.2396	-2.45066	-3.75531	-2.29442
ambD	-5.47368	-4.63099	-3.74265	-3.20782	-5.03207	-2.46294	-4.4119	-2.44232
ambC	-4.96225	-4.20804	-2.92312	-3.16283	-4.44902	-2.08094	-4.82669	-2.51198
ambB	-4.31794	-3.37453	-1.14845	-2.78685	-4.0834	-0.536404	-3.47415	-2.52554
PA2327	-2.05201	-2.41884	-1.15568	-1.71673	-1.74538	-1.11809	-2.39849	-1.84116
PA2328	-2.33622	-2.98632	-1.84751	-1.21135	-3.19624	-2.57419	-2.48165
PA2329	-2.19024	-2.63118	-1.42746	-1.66017	-2.682	-1.589	-2.64512	-1.5275
PA2330	-2.60626	-3.17795	-1.84331	-1.42172	-3.75677	-2.17249	-2.65451	-1.72932
PA2331	-2.67899	-3.64027	-1.81716	-2.35757	-3.76491	-2.31413	-3.08369
PA2345	-1.56904	-2.22463	-2.55408	-0.824933	-2.72797	-1.88547	-2.21488	-1.61033
PA2365		-1.72761	-2.04611	-1.35785	-0.924773		-1.89949
PA2366		-1.98661	-2.49677	-1.54817	-1.22454	-1.32056	-2.23065
PA2367		-1.79454	-2.24	-1.85498	-1.24045	-1.07253	-2.41253
PA2368		-1.82199	-2.01847		-1.90289	-1.65015
PA2370						-1.09085	-2.01559
PA2371		-1.65444	-2.13812	-0.890182	-1.17957	-1.31214	-1.6399
PA2414	-2.26045	-1.88747	-0.810361	-1.29959	-3.18284		-3.502
PA2415	-1.95166	-2.35791			-2.33427		-2.03699
PA2423	-2.60739	-3.06704	-1.76834	-3.60646	-3.84189		-3.60865	-3.75074
PA2433	-2.20118	-3.32169	-3.44623	-2.39063	-3.71306		-3.15645
gcvT2			-1.36676			-2.075
glyA2				1.25729	1.51476	-1.4753		2.7109
gcvP2			-0.806318		0.783123	-1.34345		1.46899
gcvH2	0.669388			0.719417	1.28768		0.98565
PA2448	-1.63062	-3.03775	-3.34996	-2.47598	-3.28817	-2.25759	-3.00523	-1.76462
antA	-3.11234				1.703
antB	-2.40091
antC	-2.72054
PA2564	-1.71531	-3.3192	-4.79558	-2.74192	-2.49433	-5.52216	-3.01401	10.9483
PA2565	-2.24134	-4.01248	-4.62743	-2.36675	-2.86003	-4.97869	-3.79012	9.18922
PA2566	-2.58249	-3.75712	-4.45787	-2.77446	-2.57182	-4.5174	-3.37771	11.6967
lecA	-3.75615	-6.60184	-6.19147	-4.10924	-6.54314	-4.75612	-6.44153	-3.22168
PA2572		-1.17916	-2.31788	-0.662818		-1.37323	-1.12587
PA2573	-1.16186	-1.77488	-2.81042	-1.5143	-0.626086	-1.54754	-1.52425
pqsH	-3.15579	-4.43552	-2.66782	-3.45756	-4.19588	-1.78726	-4.30285	-2.60793
PA2588	-1.80054	-4.09014	-3.38439	-3.8312	-4.09597	-2.35703	-4.01295	-3.06113
PA2591	-2.876	-3.56432	-0.704042	-2.4044	-3.53186			-1.32797
PA2592	-2.17495	-3.64282	-1.12143	-3.26099	-3.43819	-0.509596	-3.59552
qteE	-2.79232	-3.73081	-1.68479	-1.64898	-3.22136	-1.19358	-3.16868
cpo	-1.23921	-1.25944	-2.18459	-1.53656	-2.19302	-1.59037	-1.98625
PA2747	-2.81112	-4.3703	-3.40592	-3.75371	-4.35417	-2.47836	-4.15674
PA2927	-1.02944	-2.18102	-1.50167	-1.90143	-2.38657	-0.977477	-2.47003	-1.73971
PA2939	-4.69832	-5.06825	-3.98721	-4.38718	-3.51663	-2.56773	-5.59465	-1.81026
PA3022	-1.50461	-2.32445	-0.982203	-1.3366	-2.66196	-1.11648	-2.28709
snr1	-3.08618	-3.37999	-2.30211	-2.99941	-3.65074	-1.95639	-3.70591	-3.03858
xcpP	-0.480545	-0.930608		-1.60905	-1.21632	0.619784	-0.923134	-1.65382
PA3181		-0.604196	-1.48609	-2.74239	-1.43604	-1.35725	-0.675333
pgl	-0.594359	-0.66193	-1.3165	-1.79486	-1.28801	-1.03409	-0.681403
zwf	-0.455626			-2.39653	-1.12805
PA3188	1.09764	-0.927695	-1.60666	-3.06757	-0.895596	-2.55306	-0.843832
PA3189		-0.903974	-1.66117	-2.54958	-0.731806	-2.32451
PA3190	0.585817	-1.25075	-1.93762	-2.83782	-0.58104	-2.47498	-0.942713
edd			-0.416381	-1.60087	-0.607998
gapA			-1.56356	-2.04808	-0.658523	-1.25464
PA3274	-1.48553	-1.92077	-2.99177	-0.942394	-2.43429	-2.43371	-1.81383
PA3311		-0.940921	-0.643282		-0.577079
PA3326	-2.35474	-3.68307	-2.18523	-2.57689	-3.4438	-1.30898	-4.03527
PA3327	-3.50565	-3.26701	-0.941592	-1.54358	-3.28076		-2.98472
PA3328	-5.14278	-4.61519	-1.65613	-2.35239	-4.35374	-0.987378	-4.3025
PA3329	-5.05782	-4.05561	-1.96252	-2.06419	-4.44233	-1.03403	-4.23546
PA3330	-5.37386	-4.6358	-2.02162	-2.55769	-4.82725	-1.30796	-4.67029
PA3331	-4.98617	-4.3445	-1.5203	-2.36002	-4.60687	-1.07043	-4.55443
PA3332	-5.01273	-3.91013	-1.47309	-2.43127	-5.86683	-0.849401	-4.82884
fabH2	-4.85865	-4.30104	-1.86473	-2.66173	-4.88196	-0.851259	-4.2136
PA3334	-3.64332	-3.37758	-2.03533	-1.83802	-4.17421	-0.94634	-3.21382
PA3335	-1.97814	-2.14318	-1.72116	-1.49817	-2.57761	-0.781954	-3.16037
PA3336			-1.42139	-0.912428	-1.58426	-1.22408
PA3346		-0.761228		0.393072	-0.579377	0.523545
PA3347		-0.830842	-0.885691	-0.999951	-1.21732	-0.666279		-1.45566
lecB	-4.48907	-3.95662		-4.43737	-3.0732	2.94138	-6.19417
PA3369	-1.67266	-3.93443	-2.3958	-4.18234	-3.47714	-2.16501	-4.14235
PA3370		-3.65644	-2.61515	-2.79129	-3.3019	-2.33867	-3.57504
PA3371	-3.01667	-3.77286	-2.8894	-4.34235	-3.92279	-2.55185	-3.82697
PA3416	-1.4017	-1.12243	-2.89642	0.643819	-0.579814	-2.22199	-0.517445	-1.5688
ldh	-1.2498	-1.35657	-2.96004		-0.710921	-2.2061	-0.737086	-1.6585
rhlI	-3.30636	-4.07685	-0.608749	-3.54323	-4.92243		-3.94362	-2.34516
rhlR	-2.24081	-4.04848	-3.59352	-3.55815	-3.51639	-2.48735	-3.63902	-2.32416
rhlB	-5.15899	-5.8413	-4.49334	-5.2076	-6.22123	-2.52931	-5.90011	-2.97805
rhlA	-6.60791	-6.84893	-4.77804	-5.62967	-6.85396	-2.45783	-6.99221	-2.71234
PA3520	-1.80577	-2.12021	-3.10036	-1.99419	-3.5313	-2.73815	-1.79142
PA3535	-3.02745	-3.60219	-2.69409	-2.31152	-3.73505	-2.17203	-3.67857	-1.5589
PA3676		0.986373	0.702089	0.521903	-1.35005		1.23561
PA3677		1.11172	1.4339	0.578314	-0.749165	1.26361	1.28855
PA3678	0.842023	0.526351		0.928585			0.694104
PA3688	-1.66713	-1.4881	-3.14652		-1.21426	-2.12752	-0.992267
PA3691	-1.05579	-1.94229	-2.78615	-0.965744	-3.02387	-2.18887	-2.03848
lptF	-1.14669	-2.16047	-3.50203	-0.796861	-3.08233	-2.68354	-2.38434
lasB	-7.30346	-8.4723	-6.27502	-7.72037	-8.07276	-4.74937	-8.46101	-3.83594
PA3734	-1.25169	-2.04039	-2.13874	-1.85462	-3.04818	-1.29502	-2.21763	-1.91142
PA3888		-1.39737			-2.14521		-1.25932
PA3890		-1.50983	-1.45576	-0.961062	-2.29061	-1.21832	-1.49633
PA3891		-0.627827	-2.58408	-1.35882	-1.94743	-1.95504	-0.805367
PA3904	-4.23419	-5.43581		-2.88713	-3.92456	0.690811	-3.83269	-1.95995
PA3905	-4.07803	-4.21695		-2.54132	-5.42802	0.904421	-3.32458
PA3906	-2.8542	-2.96947		-2.47858	-3.76464	0.947776	-3.20821
PA3907	-3.64839	-3.32627		-2.53662	-5.03782		-4.21153
PA3908	-2.47323	-1.96359	-0.742703	-1.57388	-2.24246		-2.3125
PA3986		-0.751028	-2.19636	-0.542039	-1.89054	-1.32607		-1.52703
PA4078	-2.33839	-4.78004	-4.62855	-4.21783	-4.87713	-3.04681	-4.96385	-3.1832
bphP	-1.43856	-2.01662	-1.45168	-2.35561	-2.05772	-1.05808	-1.84862	-2.57162
PA4129	-4.2648	-4.78782	-2.06578	-1.24131	-6.41909	-2.11189	-3.98168	-4.14135
PA4130	-3.94097	-4.32943	-1.24623	-0.60044	-5.01584	-0.817271	-3.45036	-1.68667
PA4131	-3.18646	-3.03186	-0.600246	0.429825	-2.70797	-0.624524	-2.28932
PA4132	-2.44682	-3.04261	-0.928265		-2.58022	-0.897581	-2.22829
PA4133	-5.56838	-5.90291	-0.466746	-1.87711	-5.64164	-0.492	-5.46325	-1.69097
PA4134	-3.72407	-4.03329	-1.28846	-1.32666	-3.45844	-1.84776	-3.57696	-2.77074
PA4139	-3.75594	-6.25624	-5.51056	-8.16704	-7.32785	-4.80992	-6.02061	-5.16555
PA4141	-5.98156	-9.66394	-9.13004	-8.33357	-7.19031	-6.51717	-9.19213	-4.20906
PA4142	-3.00541	-5.20435	-3.44504	-3.70251	-4.59881	-2.39877	-4.65851	-2.69843
PA4171	-1.28195	-2.18939	-2.2316	-1.70398	-3.11231	-1.61916	-2.83559
PA4172	-1.67125	-2.00013	-4.50631
piv	-3.28699	-5.43129	-0.826862	-4.82633	-5.76799	-3.76328	-5.83278	-2.08414
pqsL		-1.56152	-1.59869	-1.41105	-1.76736	-1.21183	-1.10725
mexG	-4.80523	-4.44709	-3.48554	-3.79663	-4.45419	-2.43461	-5.67895	-4.00437
mexH	-4.5743	-5.30354	-4.57736	-3.95843	-4.78062	-3.50533	-5.62355	-4.308
mexI	-2.71204	-4.42716	-3.76844	-2.98785	-3.8374	-3.04676	-4.42528	-3.28939
opmD	-3.55059	-4.62309	-4.65298	-3.54616	-3.73762	-3.68323	-4.56115	-2.79877
phzM	-2.60917	-3.36119	-2.12728	-2.42487	-3.58179	-1.18126	-3.41686
phzA1		-7.54955	-2.29941	-7.26174	-7.57373		-6.38581
phzB1	-3.58163	-7.44047	-3.08512	-5.62622	-8.01582	-1.6984	-8.23229
phzC1
phzD1
phzE1
phzF1
phzG1
phzS	-4.19586	-5.65557	-3.55459	-4.28518	-5.40893	-2.26461	-5.28876
pprB	-1.07619	-2.70054	-3.24847	-2.12696	-2.08147	-2.51717	-2.15903	-1.27692
tadG		-1.02808	0.734878		-0.987009	1.04761	-1.11888
PA4298		-2.04745	-1.77639		-3.24592	-2.29971	-2.36096
tadD	-1.34447	-2.65984	-2.63578	-1.83515	-2.24053	-2.12033	-3.17399	-1.88998
tadC	-1.32105	-2.03185	-1.2973		-1.99057	-1.12522	-2.19145
tadA	-1.28195	-2.30174	-1.2776	-1.40544	-2.88608		-2.51684
rcpA	-0.873901	-2.17844	-1.10839	-1.03022	-2.07999		-1.995
rcpC	-1.07019	-2.41787	-1.65189	-1.55481	-2.33012		-1.93447	-1.46794
flp	-1.37184	-4.99585	-4.09627	-4.351	-2.29505	-3.53137	-4.54578
PA4311	-0.902342	-0.860897	-1.16539	0.600022	-1.11448	-0.819869	-0.87913
PA4384		-2.19514	-2.61771	-1.25067	-2.37644	-1.98615	-2.01005	-1.44822
PA4498	-2.75943			-0.910345		-0.629542
pra	-1.24829	-2.66797	-2.76932	-2.73485	-3.07878	-2.35854	-2.87853	-1.68083
PA4648	-1.3972	-2.13599	-2.20033	-1.61995	-2.46894	-1.43314	-1.88386
PA4649	-1.87627
PA4650						-1.77495
PA4651	-1.65561	-2.41768	-2.90398	-1.95284	-3.51752	-2.38315	-2.32792
PA4652		-1.19308	-1.36436		-1.78629	-1.05103
PA4677	-2.52942	-2.29053	-0.841986	-2.32628	-3.13751	-0.520761	-2.99721	-2.46956
PA4703		-1.14251	-1.85772	-1.12879		-1.61651		-1.93342
PA4738	-1.87754	-5.62676	-5.90971	-4.07868	-5.42504	-5.54883	-5.29877
PA4739	-2.04966	-5.69039	-5.97203	-5.79021	-5.99029	-5.46112	-5.40327
cueR	-2.08589	-2.95568	-2.36777	-2.75343	-3.54032	-2.03286	-2.79367	-1.43066
PA4869	-1.1575
osmE	-0.979099	-1.85714	-3.08498	-1.28855	-2.88816	-2.69993	-2.43202
PA4880	-0.461272	-0.850743	-1.62779		-1.05419	-0.7404	-1.35971
PA4916				-1.28941	-1.38671	0.738469
PA4917		-0.570568	1.25321	-1.66634	-0.617541	1.69438	-1.04587
PA4925		-2.24292	-1.79271	-1.59852	-0.822612	-1.30762	-1.70801
PA5027			-1.05687			-0.903756
phaC2	-2.61994	-2.96711	-2.85362	-2.72452	-3.1551	-2.60101	-3.10584
PA5059	-1.93195	-3.25242	-1.78809	-2.48642	-2.84935	-1.87172	-2.66991
PA5061				-1.47835	-1.10216		-1.01369	-1.45194
rmlB		-1.74461		-1.54861	-0.955064		-1.66906
rmlD		-1.6798	-1.51184	-2.11714	-0.712994	-1.23557	-1.99112
rmlC	-0.697869	-2.27297	-2.57011	-2.14952	-1.29875	-2.22986	-2.11958
PA5220	-4.0939	-4.78409	-4.1169	-4.29606	-4.5645	-3.84443	-4.61661
PA5352			-0.990977		1.44721
glcF	0.85764		-1.47188	0.808613	1.27759	-0.881495
glcE			-1.34639	0.970882	1.25381		0.874183
glcD	0.628816		-1.02542	1.36538	1.02251	-0.556912	1.20597
glcC	-0.672029	-0.630467	-1.03623		-1.67175	-1.16515	-0.873955	-1.79398
glyA1
PA5481	-1.75512	-5.25677	-4.02775	-4.71196	-5.41487	-3.66943	-5.54117
PA5482	-1.91323	-5.45003	-5.16034	-4.77453	-5.43658	-4.56889	-5.71605
PA0165
PA0433	1.29263	0.879327			1.35698		1.48332
PA0434	2.2956	2.12228			2.45086		2.60969
PA0435	1.01083	1.71036		1.24695	1.89584		2.22476
PA0485
acsA	1.98897	-0.542246	-0.761934	-0.991611	0.601114	-0.89766	-0.826844
PA1559			-0.916146	0.616971	-0.749301	-0.839072
maiA		-0.444081	-1.96524	-1.00184		-1.96252
fahA		-0.332562	-1.57765	-0.942252		-1.6532
hmgA			-1.03227	-0.432576		-0.588314
lpdV		0.410635	-1.2192	0.976206		-1.58576	0.570204	-1.44364
PA2338				1.45763
PA2339
PA2340
PA2341
mtlY
PA3038	2.21068	0.427891		-1.47783	0.695179	-1.32559	-0.623077	2.05225
PA3174
PA3205	0.603947	0.951305		0.830547	2.14191
PA3233	1.27175	-0.547808	-1.10109	-1.25387		-1.76956
PA3234	2.05938	-0.999278	-1.60212	-1.90169		-2.52488
PA3235	2.38303	-1.10293	-1.79731	-1.62527		-2.32799
PA3281	-1.41089
PA3282
PA3283					1.28165	1.06711
PA3284					1.14378
amiC					1.87133
PA3365	-0.926591				2.62167
PA3575			1.93495		1.29024	1.69783
oprC	0.79603	0.327387		-0.536812	0.532817	-1.30747	0.776232
PA4359		-1.69721	-1.82593			-2.27268	-1.41848
PA4371		-1.04366	-1.14896	-0.83253		-1.37807	-0.753402
cysN		0.680973	1.21533		0.748907	0.966845	1.42466
cysD			2.17776		0.92591	1.6865
PA4691				1.01882
PA4692
lldP	0.713149	1.07579	1.71773			1.50132
PA5168							1.19397

## Sheet: Fig. 2e
VFs	L3a	W1c	W3a	W4b	W7d	W7f	W8a	C5a
pilA	-15.6542
pilB	-1.81281					-0.61103
pilC
pilD		0.762969			0.723971	0.815222	0.812651
pilE	-9.05276					4.75021		-4.95748
pilF	0.782208				0.487552
pilM	0.524895	1.31207	0.592402	2.33273	-0.91537	0.81089	1.53781	-2.34446
pilN		1.65966	1.63434	1.94737		1.98655	-1.466	-2.67301
pilO	-1.59391	1.74872	1.04104	1.55415	-1.61078	1.65284	-1.3953	-3.22936
pilP		1.26458		0.846316	-0.99267		-1.20806	-2.18975
pilQ	-0.606559	1.0414		0.811898	-0.91974		-2.79367	-2.27765
pilT
pilU	0.678074			0.642182	0.642182	0.590189
pilV	-8.61175		6.54543			8.79496		-6.71826
pilW	-9.46772	4.45148	6.18427			8.41433		-5.08132
pilX	-8.62171		5.68711			8.55432		-4.60259
pilY1	-11.7644	6.82246	8.71083			10.5312		-5.40727
pilY2	-8.63267		4.93076			7.53503		-4.61111
pilZ	1.38602	0.823685				0.746062
fimT	-7.3472		6.35706			6.78661		-8.27345
fimU	-9.66914	6.52034	10.2532			12.3298		-6.37079
fimV		0.906694		0.923958	0.285118	0.432169	0.900234
pilR			-0.78108			-1.20688
pilS	0.835571
pilG	1.198		1.15354	0.983595	0.77871	0.98859	1.19816
pilH	0.665361		1.11874			1.01222	1.01819
pilI	0.53057		1.15786			0.929638	1.09232
pilJ	0.52924		0.890776	0.528112		0.57976	1.4946
pilK							1.46618
chpA				0.75825		-0.60336	1.27764
chpB				0.855259			1.2839
chpC
chpD
chpE
vgrG2a
hcpA
hsiA2	-1.77975	-3.00529	-0.77873	-2.82826	-3.55082		0.73714	-2.31319
hsiB2	-2.52285	-3.96827	-1.49989	-4.35204	-5.12491	-0.70976	0.837269	-2.15007
hsiC2	-2.67492	-4.2056	-1.98057	-3.63015	-4.98551	-1.20231	1.08102	-1.49155
hsiF2	-2.07708	-2.9175	-1.55432	-2.16323	-3.45724	-1.00161	-6.3915
hsiG2	-2.18122	-3.35827	-1.7924	-2.54858	-3.71496	-1.36063	-4.50712
hsiH2		-3.57195	-1.84736	-1.6743	-3.49463	-1.43527	0.583829
clpV2	-2.59496	-3.65396	-2.05928	-2.78065	-3.7538	-1.1504	-0.81446	-1.32293
lip2	-3.23627	-3.47521	-2.10009	-2.69135	-3.30857	-1.29819	1.48914
hsiJ2	-2.05309	-3.51108	-1.6489	-1.98469	-3.12843	-1.12255	0.989509
dotU2	-2.66738	-3.53482	-1.95245	-2.38917	-3.36278	-0.98991	1.29436
icmF2	-1.88948	-3.15145	-1.36456	-2.30819	-2.86999	-0.7275	1.0777	-1.27904
stp1	-2.23295	-2.83116	-1.18568	-1.70519	-2.38672		0.525848	-1.85844
stk1	-1.00654	-1.0869		-1.04599	-2.56163
pldA	-11.136	-1.62775	-1.37439	-1.09308	-7.61475	-1.88612	-3.82697
hsiA3		-1.80301	-2.30509	-1.96404	-1.3047	-1.81708	-0.8459
icmF3		-0.98183	-1.22025	-0.91634	-0.68651	-0.91996	-0.94582
dotU3			-1.41979
hsiJ3		-1.18077	-1.70112	-1.07451	-0.76141	-1.04136	-0.76284
lip3			-1.14475		0.765624
hsiB3		-1.72761	-2.04611	-1.35785	-0.92477		-1.30449
hsiC3		-1.98661	-2.49677	-1.54817	-1.22454	-1.32056	1.31617
hcp3		-1.79454	-2.24	-1.85498	-1.24045	-1.07253	0.998497
hsiF3		-1.82199	-2.01847		-1.90289	-1.65015
hsiG3		-0.86546	-1.7934	-1.07018		-0.87346	0.677558
hsiH2		-1.31165	-1.67476			-1.09085	0.716751
clpV3		-1.65444	-2.13812	-0.89018	-1.17957	-1.31214	0.570204
vgrG3			-1.47929
tagR
tagS	1.26847					7.55877
tagT	1.35658	0.878333				1.05477	1.0252
ppkA	1.32612	0.610419				-0.58549	0.702813
pppA	1.74075
tagF/pppB	2.01071
icmF1/tssM1	1.63089	0.659765					0.796295
dotU1	1.71447						1.0514
hsiJ1	1.88373	0.786269
lip1	2.14891							1.43446
fha1	1.07831	1.2314	0.775563		0.823461	0.510201	0.776148
hsiA1	1.51351	1.18885	2.08747			1.94814
hsiB1/vipA/tssB	2.2151	0.626749	0.591433					2.67773
hsiC1/vipB/tssC	2.20962	0.735848	0.639807				0.778123	2.81157
hcp1	3.14898	0.530495					0.876366	2.01681
hsiE1	2.35294	0.862316	0.986775	1.13959		0.816714	1.25377
hsiF1/tssE	2.629	1.19053	1.33724			1.09279
hsiG1/tssF	2.49571	0.747446						1.48462
hsiH1/tssG	2.68997							1.63204
clpV1	2.15136	0.856089	0.845619	0.827596			1.08497
vgrG1a	2.58002	1.00091		0.979986			1.23783
pscU
pscT
pscS
pscR	-2.59913
pscQ							-1.00814
pscP					-2.69955
pscO
pscN			1.2172			1.71389
popN						1.4248
pcr1
pcr2
pcr3
pcr4
pcrD				1.11294
pcrR						1.86003
pcrG		1.71445			-2.37025			-2.63011
pcrV			-0.71658		-2.05846
pcrH		1.21768			-2.96822
popB			-1.27545		-2.18831	-0.90059		-1.48807
popD		0.710942	-1.94067		-2.49924	-1.3508
exsC				-0.99095	-1.63815
exsE
exsB					-1.70676
exsA		0.764932	1.25709		-1.19199	1.6401	-1.23583
exsD					-1.45005	0.925252	-0.82864
pscB						1.61922
pscC	-1.09959	1.36686	1.50066			2.06385	-0.96796
pscD		1.048	1.13201			1.93097	1.35075
pscE		1.16585			-1.81068		1.94475
pscF		1.15442			-1.82419
pscG				1.51785			1.68718
pscH
pscI					-1.58926		1.85423
pscJ		1.25681		1.51504			-1.12391
pscK							-2.74183
pscL
exoS		6.44488	8.51811		10.0248	9.99844
exoT		0.557094			-1.19089
exoY	-1.19262		-1.01279		-1.90237
flgB	0.969285			-1.20986
flgC	1.27765							1.61228
flgD	1.18263			-1.61218		-1.15579	-1.22431
flgE	0.769894			-1.66871	0.421556	-0.9089	-1.04098
flgF	0.8704			-0.97829	0.704248
flgG	1.05734			-0.50456	0.534499
flgH	0.996912					-0.69337
flgI	0.995192				0.609899
flgJ	0.896571			-0.67966	0.830751	-0.54463
flgK	0.905909				3.60458			2.56806
flgL	0.705679				7.81527			11.8084
fliC	-0.972471				8.8074			12.6961
fleI/flaG	-0.695268				8.72202			13.3185
fliD	-0.428393				9.07402			15.1017
fliS	-0.624729				7.82258			13.1882
fleP/fliT	-0.562306				8.07653			9.86184
fleQ		-0.61203		-0.3537	-0.36704
fleS			1.46799			1.47093
fleR	0.526493	-0.55548
fliE			1.44382	0.788832		1.30489
fliF	0.692367		0.951364			0.732411
fliG	0.49072
fliH	0.843351		-0.47279			-0.60441
fliI	0.799458
fliJ
fliK	0.472812	-0.76755	0.692185	-1.10145	0.593776	0.621177
fliL			1.19639			0.99346
fliM			0.598981		0.474137	0.592089
fliN			-0.72876			-0.79544
fliO
fliP					1.11348
fliQ
fliR
flhB
flhA			1.77412		0.733183	1.65485
flhF			0.797885	-0.45091		0.833959
fleN	0.665286			0.394782		0.365103
fliA	0.536135			0.581046		0.35308	0.836197
flgA	0.896037		0.64959
flgM			1.59458	1.14859		1.7035	0.956688
flgN			1.85355	0.487995		1.85593
motB					0.544714
motA			0.873591			0.852484
motC
motD
motY	-0.891437		2.32458		0.434194	2.38159
toxA	-1.22128	-2.3862	-2.28341	-1.31549	-3.01742	-2.27932	-2.24174
plcN	-0.853627			0.999023		1.05408
plcB	-0.654704				-3.14576			-2.27582
plcH	-0.875423
aprA	-6.45854	-6.55931	-6.3185	-6.53696	-6.80588	-5.53145	-6.78251	-2.97936
prpL	-3.28699	-5.43129	-4.50631	-4.82633	-5.76799	-3.76328	0.875341	-2.08414
lasA	-6.03301	-6.54243	-5.09434	-5.99342	-6.52942	-3.35649	0.970655	-5.00927
lasB	-7.30346	-8.4723	-6.27502	-7.72037	-8.07276	-4.74937	-3.67857	-3.83594
wzz	-13.6852					-0.45691
wbpA	-13.7902
wbpB	-11.6121
PA3157	-10.7523
wbpD	-10.8908
wbpE	-11.6279
wzy	-10.2246
wzx	-9.76216
hisH2	-9.08504
hisF2	-9.92785	0.461064
wbpG	-11.5123
wbpH	-10.9529
wbpI	-10.7237
wbpJ	-10.4655
wbpK	-9.72812
wbpL	-10.9716
PA3143	-8.46708
PA3142	-8.81672
wbpM	-0.790436
rhlA	-6.6079	-6.84893	-4.77804	-5.62967	-6.85396	-2.45783	-4.14235	-2.71234
rhlB	-5.15899	-5.8413	-4.49334	-5.2076	-6.22123	-2.52931	-6.19417	-2.97805
rhlC	-2.47195	-2.26953		-1.53958	-2.06612	-0.73273	-2.14173	-2.14569
hdtS
algD	-0.982896	6.84371	1.22169			1.40292
alg8		5.1806				1.17309
alg44		5.15939
algK		4.33412
algE		4.55451
algG		3.74263
algX		4.29597		1.81188
algL		4.80305
algI		3.38655
algJ		3.73232				-1.95252
algF		5.03111				-1.77276
algA	-0.951814	5.40322
algC				-0.58506	-0.66011
algU		1.16509	1.53864	1.71232	0.447309	1.64847	0.905695
mucA				0.71522	-0.93691
mucB		0.6388	1.2226	0.394689		1.23691
mucC			1.11956			1.17081
mucD		-0.46912	-0.49541	-0.92468	-0.37392	-0.50081	-0.5971
algR	-0.351029				-0.3115
algZ		-0.51897	-0.64363	-0.40411
algW				-0.94914
mucE
mucP				0.67557
algP/algR3			-0.51763			-0.51548
algQ	1.09829	-0.50731	-0.6555	-0.9996	0.375527	-0.6895
rhlR	-2.24081	-4.04848	-3.59352	-3.55815	-3.51639	-2.48735	0.76042	-2.32416
rhlI	-3.30636	-4.07685	-0.60875	-3.54323	-4.92243		-1.2699	-2.34516
lasR			-1.07999		-0.86272	-0.82007
lasI	-5.15785	-4.33313	1.00074	-4.07313	-4.23069	1.40643	1.67422	-2.65003
pchI			-1.71423		0.966595	-1.80059		1.57459
pchH			-2.29443		1.04725	-1.93837		2.77687
pchG			-2.8148			-2.28626		2.64283
pchF			-2.66788			-2.7187		2.59844
pchE			-2.99321		0.91184	-2.97236		2.86297
pchR	-0.975276	-1.19424	-2.72825		1.16257	-2.15027	-5.46325
pchD			-3.69179			-3.64622		3.13844
pchC			-4.06059	-1.2058		-3.81307		2.27357
pchB		-0.90313	-4.31113	-1.2298	0.744385	-4.19731		3.65961
pchA			-3.98446			-3.77193		2.76753
fptA	0.875802		-2.72895		1.39969	-2.41183	-2.22829	3.06887
phzA1		-7.54955	-2.29941	-7.26174	-7.57373		-1.84862
phzB1	-3.58163	-7.44047	-3.08512	-5.62622	-8.01582	-1.6984	-2.48603
phzC1
phzD1
phzE1
phzF1
phzG1
phzA2	-3.37861	-6.91083	-3.12616	-5.62507	-6.51978	-1.63335	0.80088	-3.51142
phzB2	-4.66961	-6.53546	-4.81547	-5.97131	-4.8641	-3.44937	-1.44871	-2.05645
phzC2
phzD2
phzE2
phzF2
phzG2
phzM	-2.60917	-3.36119	-2.12728	-2.42487	-3.58179	-1.18126	-1.43451
phzS	-4.19586	-5.65557	-3.55459	-4.28518	-5.40893	-2.26461	-3.98168
phzH	-1.48929	-2.52697	-2.53995	-1.42796	-2.99671	-2.3228	-2.29883
pvdQ		-3.03229	-3.58004	-2.74207	-4.85066	-3.46134	1.2291
pvdA		-3.01114	-4.32693	-4.58402	-4.91359	-3.37718	-8.29195
pvdP		-2.57018	-2.97336	-2.60021	-4.8392	-2.69313	-4.82669
pvdM		-2.85389	-3.72837	-2.75761	-4.77895	-3.48934	-3.47415
pvdN		-3.21854	-3.96806	-3.56074	-4.1544	-3.70742	1.28702
pvdO	-3.27088	-3.61371	-4.43026	-4.75899	-5.07321	-4.23962	-1.65425
pvdF	-10.2005
pvdE	-8.67445
pvdD	-10.4451
pvdJ	-11.4577
pvdI	-4.13929	-3.0565	-3.93614	-2.98376	-5.3523	-3.84795	-2.39849
pvdH	-3.776	-3.70921	-3.9179	-4.29394	-5.70027	-3.2048	-2.41253
pvdL	-3.17722	-3.43764	-4.33831	-3.73071	-5.24062	-3.85191	-0.99998
pvdG	-2.53867	-2.9964	-2.81807	-2.46581	-3.85785	-3.42435	-1.47835
pvdS	-3.39602	-3.53848	-4.22977	-0.98397	-2.40863	-3.48908	-7.06983
pvdY	-8.26861
fpvA	-10.4233
hcnA	-3.57968	-4.18565	-0.58435	-3.72846	-5.88126		-2.8784	-1.97731
hcnB	-4.06634	-3.69421	-0.81898	-1.77531	-4.17224		-3.23258	-2.16349
hcnC	-4.50508	-4.48058	-1.37594	-2.61566	-4.62844	-0.96918	-3.76377	-1.62151
gacS	0.745643
gacA					0.755871
