# Supplementary material for: Evolution of lasR mutants in polymorphic Pseudomonas aeruginosa populations facilitates chronic infection of the lung
Source: Nat Commun. 2023 Sep 25;14:5976. doi: 10.1038/s41467-023-41704-w (PMC10519970; doi:10.1038/s41467-023-41704-w)
Supplement: Supplementary file 8 — Source Data [file 41467_2023_41704_MOESM8_ESM.zip › Source Data/Figure S5.xlsx]

## Sheet: Fig. S5a
Hours	W1a-ST357									W1c-ST1129-Exp–Pvd–									W4b-ST357-Exp–									W8a-ST357-Exp–Pvd–
0	-0.002	0.002	-3.3e-05	0.000767	-0.00013	-0.00013	-0.001	-0.00063	0.002	0.031	0.002	0.004	-0.002	-0.001	0.006	-0.001	-0.002	-0.001	-0.001	-0.001	-0.001	-0.002	-0.00063	-0.00093	0.000967	-0.001	-0.002	0.000167	-0.00063	0.002	0.001	0.002	0.000167	-0.00073	-0.00073	-0.00063
0.5	-0.001	-0.00018	-0.00028	-0.00068	-0.001	-0.00028	-0.002	-0.001	0.002	0.031	0.000817	0.003	-0.003	-0.002	0.004	-0.002	-0.002	-0.003	-0.002	-0.002	-0.002	-0.002	-0.00098	-0.002	-0.002	-0.002	-0.002	-0.00098	-0.001	0.003	0.001	0.000617	-0.00058	-0.002	-0.00018	-0.001
1	-0.002	-0.001	-0.001	-0.002	-0.002	-0.0005	-0.003	-0.002	0.0007	0.029	-0.0003	0.002	-0.003	-0.002	0.004	-0.003	-0.002	-0.003	-0.002	-0.003	-0.002	-0.002	-0.001	-0.002	-0.001	-0.003	-0.002	-0.001	-0.0007	0.002	-0.0004	0.0006	-0.0007	-0.002	-0.0009	-0.002
1.5	-0.001	-0.00012	-0.00072	-0.00082	-0.002	-0.00022	-0.002	-0.001	0.000683	0.03	-0.00042	0.002	-0.004	-0.003	0.005	-0.003	-0.002	-0.004	-0.002	-0.002	-0.001	-0.002	-0.00072	-0.002	-0.002	-0.003	-0.002	-0.00062	-0.00062	0.003	0.000483	0.001	-0.00032	-0.001	-0.001	-0.001
2	-0.00065	0.00045	-0.00095	-0.00095	-0.002	-0.00015	-0.001	-0.00085	0.001	0.029	-0.00015	0.001	-0.003	-0.004	0.004	-0.003	-0.002	-0.005	-0.002	-0.001	-0.00065	-0.002	-0.00035	-0.001	-0.00095	-0.002	-0.002	-0.00085	0.00035	0.003	0.00085	0.002	0.00015	-0.002	-0.001	-0.00015
2.5	0.000683	0.000983	0.000783	-0.00062	0.000683	0.002	0.000283	0.001	0.004	0.028	-0.00072	0.000783	-0.003	-0.004	0.003	-0.004	-0.004	-0.004	0.000683	0.000883	0.002	-0.00082	0.000583	0.000683	0.000683	-0.001	-0.00012	0.001	0.000883	0.003	0.002	0.004	0.002	-0.00082	8.33e-05	0.000683
3	0.005	0.007	0.006	0.006	0.007	0.008	0.008	0.008	0.008	0.028	0.000217	0.002	-0.002	-0.004	0.003	-0.003	-0.003	-0.004	0.007	0.007	0.007	0.006	0.007	0.008	0.006	0.005	0.006	0.007	0.006	0.009	0.007	0.009	0.007	0.004	0.006	0.005
3.5	0.019	0.022	0.019	0.022	0.024	0.023	0.024	0.023	0.023	0.029	0.002	0.002	-0.002	-0.002	0.004	-0.003	-0.002	-0.003	0.022	0.024	0.023	0.02	0.021	0.018	0.019	0.018	0.022	0.028	0.024	0.022	0.022	0.029	0.02	0.021	0.022	0.022
4	0.032	0.044	0.043	0.044	0.05	0.039	0.04	0.042	0.045	0.03	0.003	0.003	-0.00072	-0.003	0.004	-0.002	-0.002	-0.002	0.047	0.042	0.043	0.034	0.043	0.043	0.044	0.041	0.04	0.039	0.043	0.045	0.044	0.043	0.044	0.027	0.035	0.039
4.5	0.067	0.06	0.066	0.055	0.059	0.061	0.065	0.062	0.061	0.03	0.003	0.003	-0.001	-0.001	0.004	-0.002	-0.001	-0.003	0.065	0.065	0.063	0.072	0.063	0.063	0.066	0.062	0.064	0.062	0.059	0.062	0.067	0.059	0.06	0.072	0.069	0.066
5	0.083	0.079	0.086	0.092	0.091	0.088	0.092	0.092	0.09	0.033	0.006	0.007	0.004	0.002	0.007	0.002	0.001	0.000958	0.096	0.091	0.1	0.119	0.097	0.098	0.1	0.101	0.106	0.107	0.097	0.093	0.1	0.098	0.09	0.11	0.092	0.098
5.5	0.126	0.139	0.118	0.133	0.127	0.12	0.125	0.123	0.117	0.036	0.009	0.009	0.006	0.005	0.01	0.004	0.004	0.004	0.145	0.148	0.172	0.16	0.151	0.142	0.14	0.143	0.141	0.168	0.16	0.135	0.157	0.16	0.147	0.155	0.143	0.139
6	0.194	0.193	0.177	0.185	0.185	0.184	0.179	0.177	0.174	0.041	0.015	0.014	0.011	0.01	0.014	0.01	0.008	0.009	0.277	0.286	0.299	0.293	0.283	0.275	0.288	0.283	0.272	0.279	0.277	0.262	0.264	0.278	0.278	0.27	0.252	0.266
6.5	0.318	0.283	0.312	0.282	0.293	0.3	0.281	0.286	0.289	0.046	0.019	0.019	0.017	0.014	0.019	0.016	0.014	0.014	0.392	0.404	0.403	0.466	0.589	0.611	0.376	0.446	0.361	0.367	0.364	0.357	0.392	0.359	0.391	0.38	0.541	0.53
7	0.405	0.338	0.346	0.367	0.392	0.383	0.387	0.364	0.377	0.053	0.027	0.026	0.025	0.022	0.024	0.023	0.02	0.021	0.465	0.465	0.46	0.526	0.572	0.575	0.451	0.512	0.453	0.708	0.723	0.698	0.569	0.545	0.518	0.523	0.606	0.617
7.5	0.529	0.488	0.535	0.511	0.497	0.545	0.482	0.488	0.491	0.062	0.035	0.034	0.031	0.028	0.031	0.031	0.027	0.026	0.757	0.755	0.796	0.721	0.836	0.84	0.617	0.717	0.712	0.86	0.868	0.786	0.742	0.739	0.664	0.711	0.741	0.705
8	0.64	0.592	0.686	0.629	0.608	0.619	0.553	0.577	0.569	0.068	0.041	0.043	0.04	0.036	0.041	0.038	0.034	0.033	1.012	1.036	1.068	0.994	1.038	1.072	0.957	1.004	1.031	1.033	1.036	0.993	1.003	1.025	0.934	0.996	0.995	0.932
8.5	0.736	0.702	0.736	0.705	0.677	0.709	0.636	0.641	0.665	0.079	0.051	0.05	0.048	0.044	0.045	0.045	0.042	0.04	1.183	1.193	1.199	1.169	1.178	1.2	1.11	1.09	1.13	1.182	1.185	1.157	1.204	1.213	1.179	1.228	1.229	1.17
9	0.802	0.768	0.795	0.77	0.732	0.798	0.737	0.726	0.76	0.088	0.062	0.061	0.059	0.052	0.056	0.057	0.053	0.048	1.059	1.077	1.061	1.075	1.085	1.082	1.118	1.098	1.11	1.192	1.238	1.219	1.207	1.198	1.261	1.189	1.234	1.215
9.5	0.855	0.801	0.879	0.837	0.815	0.854	0.797	0.787	0.821	0.101	0.074	0.071	0.066	0.069	0.069	0.065	0.063	0.061	1.13	1.135	1.125	1.129	1.137	1.14	1.173	1.156	1.166	1.161	1.14	1.165	1.168	1.157	1.146	1.187	1.245	1.24
10	0.905	0.835	0.936	0.862	0.852	0.887	0.829	0.834	0.863	0.113	0.086	0.084	0.079	0.083	0.08	0.076	0.074	0.071	1.184	1.187	1.173	1.188	1.179	1.178	1.209	1.202	1.205	1.161	1.155	1.167	1.19	1.179	1.207	1.257	1.283	1.307
10.5	0.933	0.851	0.966	0.881	0.883	0.91	0.859	0.87	0.89	0.127	0.097	0.097	0.093	0.093	0.09	0.093	0.087	0.087	1.219	1.211	1.195	1.213	1.185	1.201	1.217	1.219	1.219	1.169	1.182	1.218	1.196	1.192	1.242	1.274	1.277	1.278
11	0.991	0.899	1.012	0.901	0.903	0.928	0.896	0.884	0.915	0.138	0.117	0.12	0.113	0.117	0.104	0.116	0.103	0.101	1.226	1.209	1.2	1.209	1.191	1.203	1.221	1.223	1.225	1.174	1.199	1.225	1.192	1.2	1.252	1.268	1.249	1.298
11.5	1.006	0.904	1.036	0.925	0.927	0.956	0.908	0.894	0.943	0.161	0.138	0.139	0.138	0.143	0.131	0.139	0.13	0.126	1.209	1.197	1.186	1.186	1.164	1.185	1.206	1.21	1.208	1.159	1.198	1.226	1.176	1.181	1.235	1.244	1.239	1.279
12	1.013	0.952	1.026	0.94	0.973	0.98	0.949	0.94	0.963	0.178	0.162	0.16	0.159	0.166	0.154	0.158	0.155	0.153	1.193	1.171	1.156	1.155	1.141	1.165	1.157	1.189	1.186	1.169	1.165	1.197	1.17	1.165	1.215	1.23	1.244	1.251
12.5	1.045	0.969	1.068	0.979	0.946	0.993	0.948	0.927	0.96	0.199	0.187	0.186	0.176	0.186	0.173	0.175	0.176	0.178	1.166	1.138	1.131	1.129	1.117	1.138	1.094	1.156	1.144	1.139	1.153	1.184	1.123	1.139	1.191	1.191	1.204	1.205
13	1.061	0.978	1.068	0.967	0.991	0.999	0.977	0.942	0.981	0.231	0.202	0.201	0.197	0.203	0.194	0.193	0.193	0.195	1.139	1.113	1.109	1.102	1.095	1.109	1.039	1.111	1.108	1.105	1.146	1.172	1.128	1.115	1.182	1.171	1.152	1.162
13.5	1.033	0.969	1.085	0.986	1.002	1.002	0.946	0.969	0.995	0.252	0.222	0.22	0.217	0.219	0.21	0.216	0.208	0.209	1.107	1.092	1.094	1.066	1.061	1.094	0.997	1.078	1.066	1.074	1.127	1.162	1.068	1.088	1.141	1.118	1.106	1.108
14	1.062	1.002	1.107	0.983	1.021	1.02	0.962	0.974	1.018	0.276	0.234	0.242	0.239	0.239	0.227	0.238	0.22	0.225	1.1	1.09	1.083	1.02	1.057	1.083	0.983	1.041	1.055	1.072	1.121	1.146	1.067	1.092	1.144	1.105	1.096	1.064
14.5	1.07	1.016	1.079	0.982	1.009	1.022	0.965	0.959	1.023	0.296	0.258	0.26	0.257	0.26	0.244	0.253	0.237	0.242	1.071	1.061	1.08	1.047	1.027	1.061	0.906	1.038	1.039	1.063	1.116	1.143	1.082	1.071	1.131	1.11	1.077	1.085
15	1.058	1.016	1.069	0.972	1.042	1.012	0.989	0.991	0.994	0.32	0.272	0.28	0.281	0.283	0.259	0.277	0.256	0.261	1.082	1.116	1.108	1.035	1.117	1.148	0.891	0.952	0.937	1.111	1.093	1.122	1.083	1.062	1.116	1.13	1.175	1.048
15.5	1.077	1.016	1.103	0.997	1.022	1.02	1.003	0.983	0.972	0.339	0.294	0.297	0.303	0.301	0.274	0.29	0.273	0.275	1	1.026	1.078	0.993	1.087	1.033	0.834	0.962	0.954	1.114	1.075	1.11	1.166	1.333	1.17	1.165	1.083	0.92
16	1.09	1.024	1.102	0.984	1.027	1.024	0.986	0.963	0.993	0.365	0.325	0.322	0.33	0.323	0.292	0.32	0.298	0.294	0.979	1.047	0.969	0.906	0.986	1.007	0.801	0.897	0.913	1.092	1.111	1.171	1.153	1.163	1.067	1.011	1.018	0.906
16.5	1.085	1.022	1.12	0.983	1.019	1.033	0.96	0.961	1.03	0.383	0.344	0.346	0.346	0.342	0.309	0.337	0.311	0.31	0.996	0.953	1.009	0.884	0.983	1.031	0.777	0.884	0.918	1.113	1.105	1.345	1.146	1.093	1.235	1.038	0.958	0.867
17	1.092	1.036	1.128	0.991	1.041	1.046	0.984	0.96	1.018	0.406	0.364	0.365	0.362	0.355	0.326	0.349	0.324	0.326	0.911	1.04	1.036	0.882	0.935	0.942	0.753	0.865	0.902	1.127	1.174	1.072	0.95	1.016	1.05	1.021	0.947	0.85
17.5	1.112	1.038	1.136	0.991	1.016	1.051	0.97	0.947	1.018	0.429	0.384	0.39	0.39	0.373	0.347	0.37	0.347	0.349	0.936	1.022	1.081	0.839	0.905	0.942	0.751	0.848	0.866	0.963	1.169	1.239	1.007	1.008	1.036	0.936	0.923	0.835
18	1.084	1.015	1.133	0.982	1.002	1.047	0.952	0.946	0.995	0.455	0.405	0.412	0.401	0.394	0.367	0.387	0.366	0.368	0.948	1.002	1.075	0.821	0.862	0.98	0.752	0.832	0.86	1.137	1.146	1.082	1.02	1.06	1.021	0.933	0.877	0.802
18.5	1.042	0.99	1.09	0.978	1.005	1.037	0.944	0.991	1.029	0.486	0.422	0.43	0.423	0.409	0.387	0.402	0.383	0.38	0.901	0.942	1.034	0.835	0.854	0.947	0.746	0.816	0.862	1.152	1.064	1.138	1.016	1.032	0.977	0.897	0.868	0.794
19	1.082	1.029	1.136	0.985	1.026	1.031	0.953	0.992	1.008	0.514	0.448	0.449	0.443	0.43	0.407	0.427	0.403	0.399	0.905	0.899	1.001	0.821	0.819	0.943	0.748	0.824	0.832	1.041	1.135	1.088	1.063	0.992	1.003	0.892	0.871	0.793
19.5	1.094	1.015	1.144	0.978	0.974	1.029	0.95	0.984	1.026	0.545	0.473	0.483	0.467	0.447	0.427	0.452	0.427	0.422	0.884	0.904	0.971	0.846	0.826	0.952	0.752	0.838	0.84	1.069	1.043	1.088	1.118	1.028	0.988	0.901	0.873	0.78
20	1.125	1.024	1.124	0.971	0.976	1.071	0.96	0.947	0.989	0.57	0.497	0.506	0.487	0.467	0.441	0.471	0.439	0.434	0.87	0.921	0.981	0.837	0.836	0.966	0.75	0.822	0.829	1.118	1.083	1.093	1.013	1.016	0.983	0.879	0.853	0.771
20.5	1.093	1.051	1.157	0.976	0.995	1.057	0.961	0.95	1	0.587	0.529	0.524	0.511	0.478	0.456	0.491	0.449	0.446	0.866	0.884	0.954	0.827	0.857	0.958	0.754	0.822	0.828	1.153	1.055	1.086	0.977	1.015	0.987	0.863	0.829	0.775
21	1.088	1.036	1.147	0.984	0.973	1.077	0.943	0.956	0.999	0.609	0.551	0.548	0.526	0.496	0.484	0.508	0.465	0.466	0.864	0.871	0.977	0.815	0.842	0.948	0.758	0.833	0.845	1.103	1.093	1.103	1.093	1.006	0.956	0.884	0.817	0.775
21.5	1.089	1.026	1.152	0.996	0.989	1.022	0.952	0.949	1.015	0.614	0.565	0.57	0.54	0.507	0.498	0.521	0.481	0.484	0.857	0.874	0.961	0.814	0.829	0.933	0.757	0.834	0.81	1.147	1.024	1.127	0.974	1.007	0.969	0.862	0.806	0.775
22	1.145	1.053	1.178	0.996	0.992	1.079	0.968	0.968	1.077	0.634	0.56	0.564	0.549	0.506	0.494	0.533	0.485	0.489	0.852	0.861	0.986	0.804	0.822	0.916	0.766	0.886	0.826	1.068	0.977	1.1	0.971	0.997	0.958	0.841	0.804	0.779
22.5	1.101	0.97	1.179	0.996	0.985	1.086	0.924	0.962	1.04	0.644	0.553	0.552	0.552	0.506	0.504	0.538	0.492	0.498	0.858	0.861	0.909	0.809	0.817	0.911	0.769	0.837	0.827	1.026	1.106	1.094	1.006	0.981	0.914	0.854	0.8	0.779
23	1.096	1.047	1.138	0.976	1.034	1.083	0.952	0.961	1.054	0.636	0.539	0.552	0.564	0.502	0.498	0.529	0.486	0.498	0.865	0.87	0.923	0.796	0.816	0.918	0.778	0.834	0.832	1.019	0.994	1.113	0.975	0.957	0.935	0.857	0.798	0.781
23.5	1.116	1.039	1.139	1.017	1.008	1.057	0.995	1.026	1.027	0.645	0.511	0.544	0.55	0.505	0.512	0.531	0.484	0.497	0.857	0.87	0.91	0.83	0.828	0.913	0.775	0.837	0.828	1.02	1.102	1.11	0.974	0.951	0.92	0.842	0.791	0.792
24	1.176	1.05	1.188	1.016	1.009	1.058	1.038	1.069	1.05	0.575	0.478	0.537	0.54	0.51	0.487	0.526	0.481	0.485	0.861	0.884	0.901	0.811	0.837	0.906	0.775	0.839	0.82	0.989	1.074	1.085	0.987	0.951	0.91	0.849	0.797	0.808

## Sheet: Fig. S5b
Hours	W1a-ST357				W1c-ST1129-Exp–Pvd–				W4b-ST357-Exp–				W8a
0	4.42488	4.33459	4.07366	4.29385	4.13033	4.18375	4.03835	4.38274	4.30963	4.08374	4.29835	4.12838	4.14922	4.73459	4.39827	4.34093
1	4.57403	4.38917	4.44716	4.39794	4.53148	4.59107	4.57403	4.5682	4.46982	4.41497	4.59107	4.57978	4.19033	4.21748	4.29003	4.24304
2	4.61805	4.7364	4.77085	4.71181	4.59107	4.59107	4.78176	4.66745	4.77452	4.6721	4.5966	4.55023	4.4843	4.51851	4.29003	4.21748
3	5.32222	5.36173	5.4456	5.40654	4.93952	5.09691	4.80618	4.77815	4.76835	4.72838	4.74242	4.67107	4.94448	5.00432	5.16137	4.99564
4	5.83251	5.77918	5.54139	5.62057	4.86923	4.79239	4.95424	4.99123	5	4.8451	5.17026	5.0086	4.62325	4.64345	4.66276	4.81954
5	6.20547	6.38739	6.32736	6.27875	5.0682	5.09831	5.31278	5.25023	5.35122	5.36829	5.42732	5.46687	5.23553	5.18752	5.29776	5.27761
6	6.18469	6.39182	6.41162	6.3784	5.77085	5.78887	5.79588	5.75967	6.43537	6.43297	6.42814	6.49831	6.14613	5.6721	6.16137	6.24304
7	6.72917	6.63144	6.64444	6.69548	5.77085	5.83885	5.79239	5.88649	6.78104	6.85431	6.80209	6.81823	6.61805	6.64345	6.44871	6.28103
8	7.00689	7.10449	7.13988	7.00518	6.17026	6.26951	6.32634	6.26482	7.2159	7.15473	7.23754	7.22427	7.05538	7.11261	7.10856	7.0835
10	7.63043	7.6637	7.63548	7.57749	6.4624	6.54407	6.53148	6.63347	7.62325	7.5955	7.66087	7.6464	7.48714	7.60423	7.48001	7.4843
12	7.48714	7.43297	7.47857	7.32634	6.4624	6.6721	6.65321	6.53148	7.33244	7.49416	7.25042	7.35025	7.6149	7.63144	7.42814	7.54158
24	7.75128	7.72099	7.78104	7.70586	6.74819	6.68124	6.79239	7.14613	8.00087	7.92942	7.95521	7.82217	7.91062	7.91169	7.60638	7.70927

## Sheet: Fig. S5c
W1a-ST357			W4b-ST357-Exp–			W8a-ST357-Exp–Pvd–			W1c-ST1129-Exp–Pvd–
1.93	1.9	1.95	1.21	1.25	1.19	1	1.13	1.16	0.58	0.6	0.65
