# Supplementary material for: Evolution of lasR mutants in polymorphic Pseudomonas aeruginosa populations facilitates chronic infection of the lung
Source: Nat Commun. 2023 Sep 25;14:5976. doi: 10.1038/s41467-023-41704-w (PMC10519970; doi:10.1038/s41467-023-41704-w)
Supplement: Supplementary file 8 — Source Data [file 41467_2023_41704_MOESM8_ESM.zip › Source Data/Figure S16.xlsx]

## Sheet: Fig. S16
Days	W1a			W1c
0	50	50	50	50	50	50
3		97.7011	82.6087		2.29885	17.3913
5	79.3535	27.6316	62.6866	20.6465	72.3684	37.3134
7	66.6667	66.6667	42.8571	33.3333	33.3333	57.1429
