# Supplementary material for: Evolution of lasR mutants in polymorphic Pseudomonas aeruginosa populations facilitates chronic infection of the lung
Source: Nat Commun. 2023 Sep 25;14:5976. doi: 10.1038/s41467-023-41704-w (PMC10519970; doi:10.1038/s41467-023-41704-w)
Supplement: Supplementary file 8 — Source Data [file 41467_2023_41704_MOESM8_ESM.zip › Source Data/Figure 3.xlsx]

## Sheet: Fig. 3a
	Percent
99:1	16.7	11.8	21.9	49	0	14.6
1:1	16.7	0	49.7	0	0	4.02
1:99	0	9.72	60	43.8	45.6	45.2
	CFU
99:1	8.68	8.57	8.54	8.62	8.36	8.2
1:1	8.32	8.38	8.61	8.57	8.26	8.3
1:99	7.48	7.3	7	7.48	7.6	7

## Sheet: Fig. 3b
	fitness
99:1	1.29771	1.12205	1.44343	1.97826	0	1.22853
1:1	-0.697928	-1.99564	-0.0052116	-1.99564	-1.99564	-1.37795
1:99	-3.99127	-2.96356	-1.81954	-2.1039	-2.07227	-2.07928

## Sheet: Fig. 3c
	Percent
99:1	3.56	6.57	7.02	18.8	12.1	9.26
1:1	39.5	38.4	43	56.9	46	46.7
1:99	62	55.6	52.7	53.6	62.2	49.7
	CFU
99:1	8.65321	8.52505	8.45485	8.20412	8.56229	8.73239
1:1	8.87795	8.6946	8.73239	8.62839	8.63347	8.5563
1:99	8.65801	8.94694	8.80956	8.86629	8.60745	8.98677

## Sheet: Fig. 3d
	fitness
99:1	0.562828	0.842714	0.873583	1.36024	1.13443	1.00445
1:1	-0.185158	-0.20525	-0.122406	0.120635	-0.0696359	-0.0574103
1:99	-1.78303	-1.89794	-1.94869	-1.93299	-1.77934	-2.00085

## Sheet: Fig. 3e
	Percent
99:1	1.05	0.917	1.66	1.01	2.56	0.326
1:1	58.3	62.5	78.8	66.7	84.6	45
1:99	45.2	45.5	43.8	33.3	35.3	47.6
	CFU
99:1	8.27875	8.03743	8.17754	7.99564	7.59107	8.18611
1:1	8.07918	7.90309	8.21748	8.02119	8.11394	8
1:99	8.19033	8.21748	8.38021	8.5563	8.23045	8.02119

## Sheet: Fig. 3f
	fitness
99:1	0.021409	-0.03799	0.223013	0.004365	0.415138	-0.48973
1:1	0.145532	0.221849	0.57019	0.301682	0.73985	-0.08715
1:99	-2.07928	-2.07402	-2.1039	-2.29732	-2.25876	-2.03736

## Sheet: Fig. 3g
	Percent
W1a+W1c	16	2.04	6.25	2.28	18.8	2.49
W1a+W8a	93.4	83.9	88.6	87	96.4	89.3
W1c+W8a	35.3	19.1	11.3	14.1	24.1	13.2
	CFU
W1a+W1c	9.32634	8.99123	9.10721	9.19313	8.98227	9.12711
W1a+W8a	9.38382	9.35025	9.4216	9.39094	9.34242	9.61278
W1c+W8a	7.13033	7.14613	7.29003	7.11394	7.11394	7.25527

## Sheet: Fig. 3h
	fitness
W1a+W1c	1.27548	0.314217	0.819544	0.363587	1.36024	0.402785
W1a+W8a	3.14644	2.71257	2.88616	2.82121	3.42341	2.9171
W1c+W8a	1.73251	1.36872	1.10079	1.21086	1.49741	1.17769

## Sheet: Fig. 3i
Hours	W1a						W1c						W8a
4	93.0964	94.2541	94.6591	95.4198	96.2445	96.0181	4.46701	3.9779	3.75	3.05344	2.53275	2.71493	2.43655	1.76796	1.59091	1.52672	1.22271	1.26697
8	79.0931	79.0671	81.639	85.3431	83.9138	87.6499	2.29495	2.27463	1.97095	1.66423	1.77586	1.49109	18.612	18.6583	16.39	12.9927	14.3103	10.859
12	76.2458	80.7692	71.1268	83.4688	75.1073	79.6992	1.3289	2.9304	0.938967	1.35501	3.43348	2.25564	22.4252	16.3004	27.9343	15.1762	21.4592	18.0451
24	70.4412	67.6562	79.7468	81.0526	81	65.5738	1.47059	0	1.26582	0	0	1.63934	28.0882	32.3438	18.9873	18.9474	19	32.7869
36	79.7015	86.1972	78.75	89.5	86.338	94.1958	2.98507	1.40845	7.8125	1.25	1.40845	0.699301	17.3134	12.3944	13.4375	9.25	12.2535	5.1049
48	81.5686	74.2857	85.7407	88.4127	92.1552	74.2857	0	0	0	0	0.862069	0	18.4314	25.7143	14.2593	11.5873	6.98276	25.7143
72	90.7821	95.4674	94.2529	91.0256	91.9408	88.6364	0	0	0	0.320513	0	0	9.21788	4.53258	5.74713	8.65385	8.05921	11.3636
96	94.898	96.6055	90.5063	92.4051	94.5902	91.115	0	0	0.316456	0	0.327869	0	5.10204	3.3945	9.17722	7.59494	5.08197	8.88502

## Sheet: Fig. 3j
Hours	W1a						W8a						W1c
4	96.6748	98.2429	98.314	95.794	97.037	98.255	0.635697	0.723514	0.523256	1.6309	0.987654	0.402685	2.68949	1.03359	1.16279	2.57511	1.97531	1.34228
8	72.0238	75.9536	69.4626	69.8176	89.2857	87	5.35714	9.61857	7.8637	11.7745	10.034	5	22.6191	14.4279	22.6737	18.408	0.680272	8
12	78.9171	66.0748	86.5487	82.9268	57.0068	54.3137	4.44444	5.88785	6.81416	6.50406	4.55782	5.81699	16.6385	28.0374	6.63717	10.5691	38.4354	39.8693
24	94.7059	83.8823	74.8456	68.756	73.5829	79.1736	4.45378	5.42636	6.26016	4.41667	8.78788	8.18841	5.29412	10.6913	18.8942	26.8273	17.6292	12.638
36	88.7293	79.8376	70.0819	74.1944	78.8273	84.3135	5.74586	6.86131	7.08333	7.48538	8.24561	6.81372	5.52486	13.3011	22.8348	18.3202	12.927	8.87283
48	55.1385	59.889	35.6061	38.7749	74.2188	54.2585	2.46914	14.2857	3.0303	6.89655	3.125	5.88235	42.3923	25.8253	61.3636	54.3285	22.6562	39.8591
72	44.8276	60	63.8298	60.8163	78.1132	78.2258	13.7931	9.56522	14.8936	20	21.8868	9.67742	41.3793	30.4348	21.2766	19.1837	0	12.0968
96	58.4699	67.4157	63.4682	64.7059	83.4524	58.7264	13.1148	16.8539	12.2543	16.1765	10	10.8176	28.4153	15.7303	24.2775	19.1177	6.54762	30.4559

[truncated: 2 more sheets: Fig. 3k, Fig. 3l]
